# Supplementary material for: Status of Sedentary Time and Physical Activity of Rural Residents: A Cross-Sectional Population-Based Study in Eastern China
Source: Front Public Health. 2022 Apr 14;10:838226. doi: 10.3389/fpubh.2022.838226 (PMC9047957; doi:10.3389/fpubh.2022.838226)
Supplement: Supplementary file 1 [file Table_1.XLSX]

## Sheet: data-Status of Sedentary Time a
ID	身高	体重	BMI	肥胖程度	握力	肺活量	sbp	dbp	是否高血压？（是，否）	是否吃药	药物之后血压是否正常	体脂数	骨密度	T值	骨质情况	闭眼单脚站立时	台阶指数	坐位体前屈	反应时	测试地点	性别	是否绝经	年龄	年龄（分层）	出生年	出生月	民族	aa1	受教育程度	职业	婚姻状况	家庭月收入	已患疾病	b031	b032	b033	b034	b035	b036	b037	b038	b039	b03a	other1	b04	b05	b06	b07	b071
0001	149.2	64.3	28.9	3	21.3	1875	157	101	1	2	#NULL!	#NULL!	43.4	-1.25	2	20	#NULL!	21.5	0.69	1	2	1	62	2	1958	7	1		2	1	2	6	1356	1	0	1	0	1	1	0	0	0	0	#NULL!	1	2	1	6	0
0002	160.8	70.8	27.4	2	28	1915	149	93	1	2	#NULL!	41.4	50.8	0.24	1	32	61	1.9	0.76	1	2	1	57	3	1963	5	1		3	7	2	7	1	1	0	0	0	0	0	0	0	0	0	#NULL!	2	2	1	1	1
0003	149.8	72.5	32.3	3	21.6	1617	168	94	1	2	#NULL!	#NULL!	49.8	0.04	1	27	#NULL!	-7	#NULL!	1	2	1	66	2	1953	12	1		2	5	2	8	1468	1	0	0	1	0	1	0	1	0	0	#NULL!	3	2	3	6	0
0004	155.8	64.6	26.6	2	21	2178	167	104	1	1	2	#NULL!	50.8	0.23	1	0.7	#NULL!	17	0.6	1	2	1	63	2	1957	9	1		2	7	4	7	16	1	0	0	0	0	1	0	0	0	0	#NULL!	1	1	1	6	0
0005	179	81.3	25.4	2	49.9	3743	141	81	1	2	#NULL!	#NULL!	51.6	-0.45	1	21	80	16.1	0.41	1	1	#NULL!	31	1	1989	6	1		8	1	2	5	6	0	0	0	0	0	1	0	0	0	0	#NULL!	2	2	1	1	1
0006	161.2	66.5	25.6	2	23.3	2466	137	72	2	#NULL!	#NULL!	#NULL!	#NULL!	#NULL!	#NULL!	42	62	7.7	0.59	1	2	1	56	3	1964	3	1		2	1	2	7	12368	1	1	1	0	0	1	0	1	0	0	#NULL!	3	3	1	6	0
0007	154.2	54.8	23	1	25.7	1633	159	78	1	1	2	#NULL!	38.6	-2.21	2	26	#NULL!	7.7	#NULL!	1	1	#NULL!	66	2	1954	10	1		9	7	2	8	1	1	0	0	0	0	0	0	0	0	0	#NULL!	2	1	2	6	0
0008	159.9	61.4	24	2	14	1470	185	80	1	2	#NULL!	19.9	50.1	-0.75	1	16	#NULL!	8	0.9	1	1	#NULL!	64	2	1956	6	1		2	7	2	8	168	1	0	0	0	0	1	0	1	0	0	#NULL!	2	2	1	6	0
0009	160.9	74.7	28.9	3	20.3	1074	154	88	1	1	2	38.3	53.6	-0.06	1	34	#NULL!	-14	0.71	1	1	#NULL!	73	2	1947	1	1		3	7	2	7	126	1	1	0	0	0	1	0	0	0	0	#NULL!	2	2	3	1	1
0010	164.7	81.7	30.1	3	29	2969	194	80	1	1	2	38.2	45	-1.76	2	56	#NULL!	5.5	0.6	1	1	#NULL!	71	2	1949	1	1		2	7	2	1	1	1	0	0	0	0	0	0	0	0	0	#NULL!	2	2	1	1	1
0012	157.3	56.1	22.7	1	25.6	3391	150	88	1	2	#NULL!	21	43.8	-2.02	2	28	#NULL!	14.4	0.6	1	1	#NULL!	62	2	1958	10	1		2	7	2	1	17	1	0	0	0	0	0	1	0	0	0	#NULL!	3	2	2	6	0
0013	158.2	69.3	27.7	2	28.6	2198	113	71	2	#NULL!	#NULL!	36.2	65.2	3.12	1	29	#NULL!	8.2	0.46	1	2	1	54	3	1966	10	1		3	5	4	6	9	0	0	0	0	0	0	0	0	1	0	#NULL!	3	2	3	6	0
0014	147.1	72	33.3	3	19.5	1500	118	64	1	1	1	48.7	48.3	-0.26	1	11	#NULL!	-1.4	0.6	1	2	1	57	3	1963	2	1		3	7	2	7	16	1	0	0	0	0	1	0	0	0	0	#NULL!	1	1	1	6	0
0015	160.9	58.3	22.5	1	41.9	3300	157	87	1	2	#NULL!	23.2	43.9	-2	2	30	#NULL!	12.8	0.4	1	1	#NULL!	60	2	1960	6	1		2	7	2	7	7	0	0	0	0	0	0	1	0	0	0	#NULL!	1	2	3	6	0
0016	153.6	42.7	18.1	1	18.5	1702	105	58	2	#NULL!	#NULL!	31	41.8	-1.56	2	59	68	27.7	0.7	1	2	1	55	3	1964	11	1		2	1	2	8	68	0	0	0	0	0	1	0	1	0	0	#NULL!	2	1	2	6	0
0017	172.5	68.1	22.9	1	54.5	3987	140	76	2	#NULL!	#NULL!	20.5	38.7	-3.04	3	47	80	11.3	0.4	1	1	#NULL!	49	3	1971	3	1		3	8	2	5	9	0	0	0	0	0	0	0	0	1	0	#NULL!	2	2	1	6	0
0019	172.5	74.2	24.9	2	36	2942	143	93	1	1	2	29.8	41.9	-2.39	2	0.6	#NULL!	7	0.6	1	1	#NULL!	70	2	1950	3	1		3	7	2	7	1	1	0	0	0	0	0	0	0	0	0	#NULL!	1	2	2	5	0
0020	155.4	40.2	16.6	1	12.4	1471	168	72	1	2	#NULL!	21.4	40.1	-1.9	2	42	#NULL!	-5.7	0.59	1	2	1	69	2	1951	3	1		2	7	2	8	16	1	0	0	0	0	1	0	0	0	0	#NULL!	1	2	2	6	0
0021	165.2	62.3	22.8	1	30.4	1488	171	72	1	2	#NULL!	25.1	50.9	-0.58	1	#NULL!	#NULL!	6.9	0.57	1	1	#NULL!	68	2	1952	5	1		2	5	2	7	7	0	0	0	0	0	0	1	0	0	0	#NULL!	3	3	3	5	0
0022	165.4	62.1	22.7	1	44	2971	158	91	1	2	#NULL!	25.3	53.8	-0.02	1	0.3	#NULL!	1.8	0.52	1	1	#NULL!	60	2	1960	6	1		3	1	2	7	1357	1	0	1	0	1	0	1	0	0	0	#NULL!	2	2	2	6	0
0024	155.8	51.8	21.3	1	24.6	1872	132	91	1	2	#NULL!	32.3	49.4	-0.04	1	56	69	10.5	0.5	1	2	2	40	1	1980	1	1		3	7	2	7	6	0	0	0	0	0	1	0	0	0	0	#NULL!	2	2	1	1	1
0025	160.5	58	22.5	1	40.2	2977	138	81	2	#NULL!	#NULL!	23.8	54.6	0.15	1	43	64	6.3	0.5	1	1	#NULL!	48	3	1972	9	1		3	4	2	6	9	0	0	0	0	0	0	0	0	1	0	#NULL!	2	2	2	6	0
0026	169.5	78.2	27.2	2	27	2221	167	81	1	2	#NULL!	34.3	45.3	-1.71	2	0.3	#NULL!	1.3	0.71	1	1	#NULL!	77	2	1943	5	1		7	2	2	7	1	1	0	0	0	0	0	0	0	0	0	#NULL!	2	2	2	6	0
0027	167.1	69.6	24.9	2	38.9	2520	136	88	1	1	1	34.4	45.5	-1.67	2	25	#NULL!	1.5	0.5	1	1	#NULL!	62	2	1958	10	1		3	6	2	7	12	1	1	0	0	0	0	0	0	0	0	#NULL!	2	2	2	6	0
0029	159.9	75.7	29.6	3	33.4	2011	148	85	1	2	#NULL!	36.6	41	-1.73	2	20	66	3.7	0.5	1	2	1	52	3	1968	7	1		2	5	2	8	126	1	1	0	0	0	1	0	0	0	0	#NULL!	2	2	1	6	0
0030	168.5	66.8	23.5	1	40.2	3947	127	75	2	#NULL!	#NULL!	20.4	45.6	-1.65	2	64	72	13	0.5	1	1	#NULL!	43	1	1976	12	1		3	1	2	7	9	0	0	0	0	0	0	0	0	1	0	#NULL!	3	3	1	6	0
0031	159.1	50.5	20	1	18.7	2563	107	68	2	#NULL!	#NULL!	27	55.2	1.1	1	60	68	9.4	0.4	1	2	2	42	1	1978	10	1		3	4	2	6	9	0	0	0	0	0	0	0	0	1	0	#NULL!	2	2	1	135	1
0032	160.2	72.1	28.1	3	51	2132	138	78	2	#NULL!	#NULL!	26.5	41.2	-2.53	3	20	61	12.5	0.5	1	1	#NULL!	44	1	1976	9	1		8	7	2	7	2	0	1	0	0	0	0	0	0	0	0	#NULL!	3	2	1	25	0
0035	145.6	58.8	27.7	2	16.5	2411	123	81	1	1	1	42	46.5	-0.64	1	17	#NULL!	7.1	0.71	1	2	1	61	2	1959	8	1		2	7	4	8	16	1	0	0	0	0	1	0	0	0	0	#NULL!	1	2	3	1	1
0036	150.8	57.5	25.3	2	22.6	1005	145	78	1	2	#NULL!	38.1	58.3	1.73	1	82	64	4.9	0.7	1	2	1	58	3	1962	4	1		2	7	2	7	9	0	0	0	0	0	0	0	0	1	0	#NULL!	2	2	2	1	1
0037	156.5	40.7	16.6	1	22.6	2844	117	72	2	#NULL!	#NULL!	22.9	38.4	-2.25	2	13	69	20.1	0.5	1	2	1	52	3	1968	10	1		8	4	2	8	568	0	0	0	0	1	1	0	1	0	0	#NULL!	1	2	2	6	0
0039	162.2	63.8	24.3	2	35	4388	123	83	2	#NULL!	#NULL!	24.5	53.4	-0.09	1	22	73	13.7	0.5	1	1	#NULL!	51	3	1969	1	1		3	4	2	7	6	0	0	0	0	0	1	0	0	0	0	#NULL!	2	2	2	5	0
0041	148.2	44.6	20.3	1	13.5	1544	135	72	2	#NULL!	#NULL!	30.5	35.1	-2.9	3	0.3	60	2.4	0.7	1	2	1	53	3	1967	3	1		2	7	2	7	9	0	0	0	0	0	0	0	0	1	0	#NULL!	2	2	2	1	1
0042	155.4	60.4	25	2	45.2	2085	230	70	2	#NULL!	#NULL!	29.6	52.7	-0.23	1	12	54	3.5	0.5	1	1	#NULL!	52	3	1968	10	1		3	8	2	5	6	0	0	0	0	0	1	0	0	0	0	#NULL!	1	2	2	6	0
0043	159	63.2	25	2	34.6	2794	148	80	1	1	2	30.1	45.8	-1.62	2	15	#NULL!	-10.1	0.7	1	1	#NULL!	68	2	1952	2	1		2	7	2	7	17	1	0	0	0	0	0	1	0	0	0	#NULL!	2	2	2	2	0
0044	156.9	77.4	31.4	3	20	1645	152	79	1	2	#NULL!	43.1	46.9	-0.56	1	21	#NULL!	23.3	0.7	1	2	1	63	2	1957	7	1		2	7	2	7	4	0	0	0	1	0	0	0	0	0	0	#NULL!	3	3	1	6	0
0045	151.3	53.1	23.2	1	23.3	1057	113	77	2	#NULL!	#NULL!	29.9	39.8	-1.96	2	16	69	7.1	0.6	1	2	2	44	1	1976	1	1		3	4	2	6	9	0	0	0	0	0	0	0	0	1	0	#NULL!	2	2	1	24	0
0046	154.6	70.1	29.3	3	25.9	2322	137	81	2	#NULL!	#NULL!	40.4	50.1	0.08	1	11	#NULL!	5.3	0.5	1	2	1	61	2	1959	6	1		2	7	2	7	356	0	0	1	0	1	1	0	0	0	0	#NULL!	2	2	1	2	0
0047	156.3	50.4	20.6	1	22.3	1839	128	73	2	#NULL!	#NULL!	29.6	48.1	-0.31	1	13	52	10.7	0.5	1	2	1	53	3	1967	3	1		2	1	2	7	9	0	0	0	0	0	0	0	0	1	0	#NULL!	2	2	2	6	0
0048	161.1	62.3	24	1	24.3	1884	159	96	1	1	2	30.4	50	0.07	1	8	58	13.5	0.6	1	2	1	57	3	1963	1	1		9	7	2	8	1	1	0	0	0	0	0	0	0	0	0	#NULL!	2	3	1	6	0
0049	157.1	62.6	25.4	2	33.3	2787	127	76	2	#NULL!	#NULL!	26.8	#NULL!	#NULL!	#NULL!	45	56	3.8	0.5	1	2	1	56	3	1964	6	1		2	7	2	7	9	0	0	0	0	0	0	0	0	1	0	#NULL!	2	2	2	1	1
0050	171.5	73.1	24.9	2	48	3408	138	95	1	2	#NULL!	30.9	39	-2.97	3	32	51	9.5	0.4	1	1	#NULL!	46	3	1974	5	1		2	4	2	7	4567	0	0	0	1	1	1	1	0	0	0	#NULL!	2	2	2	6	0
0052	181.5	76.4	23.2	1	57.8	3724	131	82	2	#NULL!	#NULL!	19.4	43.7	-2.03	2	10	80	2.4	0.4	1	1	#NULL!	48	3	1972	4	1		8	1	2	6	6	0	0	0	0	0	1	0	0	0	0	#NULL!	2	2	2	2345	0
0053	161.6	55.6	21.3	1	23.1	2254	139	74	2	#NULL!	#NULL!	28.7	44.6	-1.01	2	8	62	8.2	0.5	1	2	2	46	3	1974	4	1		3	4	2	6	9	0	0	0	0	0	0	0	0	1	0	#NULL!	2	2	1	1	1
0054	143.9	54.6	26.4	2	9.5	1201	148	92	1	2	#NULL!	42	37.6	-2.4	2	14	#NULL!	5.9	0.7	1	2	1	68	2	1952	4	1		9	1	2	8	26	0	1	0	0	0	1	0	0	0	0	#NULL!	2	2	3	2	0
0055	152.3	51.2	22.1	1	24	2372	114	74	2	#NULL!	#NULL!	33.4	39.1	-2.1	2	23	60	15.5	0.4	1	2	1	54	3	1966	8	1		2	7	2	7	26	0	1	0	0	0	1	0	0	0	0	#NULL!	1	3	1	5	0
0056	164.3	61.9	22.9	1	33.9	3045	144	86	1	2	#NULL!	19.1	47.1	-1.35	2	19	63	-3.1	0.5	1	1	#NULL!	57	3	1963	3	1		8	7	2	7	6	0	0	0	0	0	1	0	0	0	0	#NULL!	3	2	2	5	0
0057	168.7	70.5	24.8	2	38.6	1700	148	76	1	2	#NULL!	27.1	53.9	0	1	6	#NULL!	-2	0.8	1	1	#NULL!	74	2	1946	2	1		2	7	2	8	9	0	0	0	0	0	0	0	0	1	0	#NULL!	3	2	2	6	0
0058	149.4	73.1	32.8	3	10.5	1237	151	94	1	2	#NULL!	#NULL!	#NULL!	#NULL!	#NULL!	17	#NULL!	6.9	0.8	1	2	1	61	2	1959	10	1		2	7	2	7	46	0	0	0	1	0	1	0	0	0	0	#NULL!	1	1	2	1	1
0059	164.5	64.8	23.9	1	43.3	3604	125	77	2	#NULL!	#NULL!	24	46.2	-1.52	2	17	67	16.6	0.4	1	1	#NULL!	48	3	1972	9	1		7	8	2	5	2	0	1	0	0	0	0	0	0	0	0	#NULL!	2	2	2	12345	1
0060	154.1	70.6	29.7	2	20.7	1488	134	85	1	1	1	43.8	47.7	-0.38	1	28	#NULL!	6.5	0.7	1	2	1	63	2	1957	2	1		2	7	2	7	127	1	1	0	0	0	0	1	0	0	0	#NULL!	2	2	2	2	0
0061	167.7	77.2	27.5	2	28.4	3650	160	82	1	2	#NULL!	41.4	14.4	-7.9	3	25	#NULL!	-0.3	0.6	1	1	#NULL!	65	2	1954	12	1		2	7	2	6	17	1	0	0	0	0	0	1	0	0	0	#NULL!	1	2	2	2	0
0062	159.7	53.6	21	1	27.3	2586	169	84	1	2	#NULL!	28.9	44.4	-1.89	2	21	#NULL!	-4.5	0.7	1	1	#NULL!	66	2	1953	11	1		2	7	2	7	1	1	0	0	0	0	0	0	0	0	0	#NULL!	2	2	2	1	1
0064	154.8	54.2	22.6	1	25.1	2361	103	67	2	#NULL!	#NULL!	32.5	50.2	0.11	1	54	67	16.4	0.5	1	2	2	40	1	1980	2	1		8	1	2	7	9	0	0	0	0	0	0	0	0	1	0	#NULL!	3	2	3	6	0
0065	148.7	63.1	28.5	3	10.5	850	170	85	1	2	#NULL!	38.7	41.3	-1.68	2	11	#NULL!	11.6	0.7	1	2	1	72	2	1948	7	1		2	1	4	8	25	0	1	0	0	1	0	0	0	0	0	#NULL!	2	2	2	6	0
0066	154.4	58.6	24.6	2	22.3	1330	121	84	2	#NULL!	#NULL!	32	41.7	-1.59	2	30	58	7.6	0.4	1	2	1	45	3	1975	5	1		2	7	2	7	9	0	0	0	0	0	0	0	0	1	0	#NULL!	2	2	2	2	0
0067	153.1	57.9	24.7	2	13	1714	133	84	2	#NULL!	#NULL!	34.3	39.9	-1.96	2	20	76	-14.6	0.6	1	2	1	56	3	1964	5	1		2	7	2	7	6	0	0	0	0	0	1	0	0	0	0	#NULL!	2	2	2	5	0
0068	163.6	78.4	29.3	3	33	1971	126	80	2	#NULL!	#NULL!	33.3	19	-6.97	3	13	50	3.8	0.6	1	1	#NULL!	50	3	1971	11	1		3	1	2	7	2	0	1	0	0	0	0	0	0	0	0	#NULL!	2	2	2	2	0
0069	152.8	71.6	30.7	3	17.8	1157	170	77	1	2	#NULL!	39.8	49.7	0.01	1	13	#NULL!	4	0.7	1	2	1	71	2	1949	2	1		2	7	2	7	1246	1	1	0	1	0	1	0	0	0	0	#NULL!	2	2	2	2	0
0071	151	40.5	17.8	1	24.4	1632	145	73	1	2	#NULL!	32.4	41.1	-1.71	2	16	#NULL!	0.7	0.7	1	2	1	65	2	1955	8	1		2	7	2	7	2	0	1	0	0	0	0	0	0	0	0	#NULL!	2	2	2	6	0
0072	153.1	60	25.6	2	14.8	841	125	65	2	#NULL!	#NULL!	40.9	37.2	-2.5	3	23	#NULL!	11.3	0.9	1	2	1	74	2	1946	8	1		2	7	2	7	123	1	1	1	0	0	0	0	0	0	0	#NULL!	2	2	2	1	1
0073	154	64.6	27.2	2	25.4	2400	121	74	2	#NULL!	#NULL!	38.8	41.1	-1.71	2	13	63	4.1	0.5	1	2	2	45	3	1975	3	1		3	4	2	6	3	0	0	1	0	0	0	0	0	0	0	#NULL!	2	2	2	2	0
0074	159.7	58.8	23.1	1	26.7	1342	145	88	1	2	#NULL!	29.9	46.8	-0.58	1	30	45	10.7	#NULL!	1	2	2	45	3	1975	5	1		3	7	2	7	6	0	0	0	0	0	1	0	0	0	0	#NULL!	2	2	2	1	1
0075	162.2	85.7	32.6	3	39.3	838	162	83	1	1	2	34.5	#NULL!	#NULL!	#NULL!	12	#NULL!	2.1	0.7	1	1	#NULL!	72	2	1948	4	1		2	7	2	8	136	1	0	1	0	0	1	0	0	0	0	#NULL!	2	2	2	1	1
0076	166.5	67.8	24.5	2	40	2634	140	77	1	1	1	30.7	43.6	-2.04	2	19	#NULL!	#NULL!	0.8	1	1	#NULL!	67	2	1953	9	1		2	7	2	8	1235678	1	1	1	0	1	1	1	1	0	0	#NULL!	2	2	2	6	0
0077	149.5	50.6	22.6	1	24	1163	160	74	1	1	2	29.5	42	-1.53	2	23	#NULL!	5.9	0.7	1	2	1	70	2	1950	3	1		2	7	4	8	136	1	0	1	0	0	1	0	0	0	0	#NULL!	2	2	2	1	1
0078	151	47.5	20.8	1	23	1344	113	60	2	#NULL!	#NULL!	30.5	58.3	1.73	1	92	57	-7.5	0.5	1	2	2	44	1	1976	2	1		2	4	2	1	568	0	0	0	0	1	1	0	1	0	0	#NULL!	2	2	2	6	0
0079	152.3	53.1	22.9	1	18	2453	132	74	2	#NULL!	#NULL!	38	42	-1.54	2	20	#NULL!	4.9	0.8	1	1	#NULL!	62	2	1958	9	1		2	7	2	8	9	0	0	0	0	0	0	0	0	1	0	#NULL!	3	3	3	1	1
0081	166.5	68.5	24.7	2	39.4	3668	128	71	1	1	1	26.3	44.5	-1.88	2	19	66	7.9	0.5	1	1	#NULL!	53	3	1967	7	1		2	7	2	6	12	1	1	0	0	0	0	0	0	0	0	#NULL!	2	2	2	1	1
0082	157.2	56.7	22.9	1	26.8	2467	126	60	2	#NULL!	#NULL!	#NULL!	40.8	-1.77	2	60	55	4.6	0.5	1	2	2	37	1	1984	1	1		3	4	2	8	9	0	0	0	0	0	0	0	0	1	0	#NULL!	2	2	2	1	1
0083	159.5	63.6	25	2	30.7	2539	112	62	2	#NULL!	#NULL!	31.5	45.8	-0.77	1	43	83	12.8	0.5	1	2	2	43	1	1977	9	1		2	4	2	8	2	0	1	0	0	0	0	0	0	0	0	#NULL!	2	2	2	2	0
0084	156	55.8	22.9	1	26.6	1800	111	66	2	#NULL!	#NULL!	29.9	42.9	-1.35	2	51	73	-8.2	0.5	1	2	2	47	3	1973	3	1		3	4	2	6	9	0	0	0	0	0	0	0	0	1	0	#NULL!	3	2	2	6	0
0085	155.9	75.1	30.9	3	25.3	1154	192	93	1	2	#NULL!	46.6	37.5	-2.44	2	20	#NULL!	16.4	0.6	1	2	1	58	3	1962	11	1		2	4	2	7	123	1	1	1	0	0	0	0	0	0	0	#NULL!	2	2	2	6	0
0086	158.5	58.1	23.1	1	28.4	2814	113	63	2	#NULL!	#NULL!	34.5	45.9	-0.75	1	66	60	19.6	0.4	1	2	1	47	3	1972	12	1		2	4	2	7	6	0	0	0	0	0	1	0	0	0	0	#NULL!	2	1	2	5	0
0088	161.7	55.8	21.3	1	27.1	1927	124	77	2	#NULL!	#NULL!	31.2	48	-0.32	1	38	62	13.6	0.4	1	2	2	45	3	1975	10	1		3	4	2	7	56	0	0	0	0	1	1	0	0	0	0	#NULL!	2	2	2	6	0
0089	161.8	60.1	23	1	47.6	3000	116	76	2	#NULL!	#NULL!	23.1	43.4	-2.1	2	32	63	-0.6	0.4	1	1	#NULL!	47	3	1973	5	1		3	4	2	7	9	0	0	0	0	0	0	0	0	1	0	#NULL!	2	2	2	6	0
0090	152.2	65	28.1	3	18.6	1423	175	74	1	1	2	38	52.8	0.63	1	21	#NULL!	3.5	0.68	1	2	1	74	2	1946	3	1		3	6	2	7	13	1	0	1	0	0	0	0	0	0	0	#NULL!	3	3	3	14	1
0091	152.5	71	30.5	3	24	1008	143	75	1	1	2	45.1	37.5	-2.42	2	12	#NULL!	0.4	0.7	1	2	1	68	2	1952	5	1		2	7	2	8	1246	1	1	0	1	0	1	0	0	0	0	#NULL!	2	2	2	2	0
0092	150.5	55.4	24.5	2	20.8	1890	147	88	1	2	#NULL!	36.3	47.3	-0.48	1	57	70	17.3	0.6	1	2	1	55	3	1965	1	1		2	4	2	6	9	0	0	0	0	0	0	0	0	1	0	#NULL!	2	2	2	2	0
0093	151.9	47.3	20.5	1	26	2272	120	74	2	#NULL!	#NULL!	30.6	42.4	-1.46	2	83	83	5.5	0.6	1	2	2	51	3	1969	1	1		3	4	2	7	9	0	0	0	0	0	0	0	0	1	0	#NULL!	2	2	2	1	1
0094	154.8	63.1	26.3	2	27.7	1500	151	87	1	1	2	38.3	45.4	-0.85	1	13	#NULL!	1.1	0.7	1	2	1	63	2	1957	6	1		2	7	2	8	2	0	1	0	0	0	0	0	0	0	0	#NULL!	3	2	2	2	0
0095	154.8	63.3	26.4	2	30.7	2308	127	73	2	#NULL!	#NULL!	36.6	41.6	-1.62	2	116	71	2.9	0.6	1	2	1	57	3	1963	3	1		2	4	2	7	9	0	0	0	0	0	0	0	0	1	0	#NULL!	2	2	2	6	0
0096	170	67.7	23.4	1	43.6	2670	131	77	2	#NULL!	#NULL!	26.4	50.6	-0.66	1	27	62	0.7	0.5	1	1	#NULL!	58	3	1962	9	1		3	4	2	7	9	0	0	0	0	0	0	0	0	1	0	#NULL!	2	2	2	1	1
0097	157.1	70.4	28.5	3	18.8	1619	153	77	1	1	2	41.3	30.1	-3.9	3	17	#NULL!	3.5	#NULL!	1	2	1	65	2	1955	5	1		2	4	2	7	124	1	1	0	1	0	0	0	0	0	0	#NULL!	2	2	2	2	0
0098	162.9	61.9	23.3	1	35.6	2626	152	77	1	1	2	26.7	43.9	-1.98	2	36	#NULL!	5.8	0.5	1	1	#NULL!	62	2	1957	12	1		2	4	2	7	1	1	0	0	0	0	0	0	0	0	0	#NULL!	2	2	2	6	0
0099	163.4	72.7	27.2	2	49.9	3114	#NULL!	#NULL!	#NULL!	#NULL!	#NULL!	27.1	52.5	-0.27	1	20	84	-2.9	0.5	1	1	#NULL!	56	3	1963	12	1		3	7	2	7	16	1	0	0	0	0	1	0	0	0	0	#NULL!	1	2	2	4	0
0100	151.1	57.5	25.2	2	21.4	1505	144	66	1	2	#NULL!	34.7	33.7	-3.2	3	30	#NULL!	4.3	0.7	1	1	#NULL!	64	2	1956	7	1		3	7	2	7	9	0	0	0	0	0	0	0	0	1	0	#NULL!	3	3	3	6	0
0101	170	81.3	28.1	3	53.6	3908	129	79	2	#NULL!	#NULL!	29	#NULL!	#NULL!	#NULL!	37	60	9.1	#NULL!	1	1	#NULL!	41	1	1979	2	1		3	7	2	7	9	0	0	0	0	0	0	0	0	1	0	#NULL!	2	2	2	6	0
0102	157.9	62.5	25.1	2	25	2511	119	73	2	#NULL!	#NULL!	34.4	46.8	-0.58	1	107	63	3.8	0.5	1	2	2	40	1	1980	8	1		2	7	2	7	9	0	0	0	0	0	0	0	0	1	0	#NULL!	2	2	2	6	0
0103	165.3	79.1	28.9	3	45.5	2895	179	103	1	1	2	28.3	54.8	0.19	1	24	65	13.2	0.5	1	2	2	40	1	1980	9	1		3	7	2	6	1	1	0	0	0	0	0	0	0	0	0	#NULL!	2	2	2	1	1
0104	159	59.4	23.5	1	31.7	2101	111	67	2	#NULL!	#NULL!	19.9	53	-0.17	1	11	56	2.3	0.55	1	1	#NULL!	49	3	1971	10	1		3	7	2	7	6	0	0	0	0	0	1	0	0	0	0	#NULL!	3	1	1	6	0
0105	153.2	47.5	20.2	1	23.3	2284	158	87	1	2	#NULL!	33.6	42.1	-1.51	2	25	#NULL!	11.8	0.51	1	2	1	61	2	1959	10	1		9	7	2	7	9	0	0	0	0	0	0	0	0	1	0	#NULL!	3	3	1	6	0
0106	156.8	58.3	23.7	1	36.4	2841	172	92	1	2	#NULL!	33.3	49.9	-0.78	1	30	#NULL!	-11.7	0.65	1	1	#NULL!	60	2	1960	9	1		3	7	2	8	3	0	0	1	0	0	0	0	0	0	0	#NULL!	2	2	2	6	0
0107	145.5	54.7	25.8	2	28	1800	146	84	1	2	#NULL!	39.8	47	-0.53	1	23	#NULL!	9.5	0.58	1	2	1	59	3	1961	5	1		9	7	2	1	6	0	0	0	0	0	1	0	0	0	0	#NULL!	1	2	1	6	0
0108	149.7	54.4	24.3	2	23	800	117	55	2	#NULL!	#NULL!	39.4	40.3	-1.86	2	37	#NULL!	8.7	0.82	1	2	1	65	2	1954	1	1		9	7	2	8	27	0	1	0	0	0	0	1	0	0	0	#NULL!	2	1	1	6	0
0109	148.7	58.7	26.5	2	24.1	1537	168	80	1	1	2	42.8	37	-2.53	3	20	#NULL!	8.9	0.8	1	2	1	64	2	1956	2	1		9	7	2	8	13	1	0	1	0	0	0	0	0	0	0	#NULL!	2	2	2	6	0
0110	168.4	71	25	2	42	3099	161	106	1	2	#NULL!	27.3	50.9	-0.59	1	24	55	6.9	0.5	1	1	#NULL!	50	3	1970	2	1		3	2	2	7	6	0	0	0	0	0	1	0	0	0	0	#NULL!	2	2	2	1	1
0111	168	73.3	26	2	42.5	2800	128	77	2	#NULL!	#NULL!	24.3	47.1	-1.36	2	83	94	3.4	0.56	1	1	#NULL!	46	3	1974	4	1		7	1	2	7	6	0	0	0	0	0	1	0	0	0	0	#NULL!	2	2	2	12345	1
0112	160.5	61.7	24	2	35.7	1880	122	71	2	#NULL!	#NULL!	31.5	44.4	-1.89	2	25	64	0.7	#NULL!	1	1	#NULL!	46	3	1974	4	1		3	7	2	7	9	0	0	0	0	0	0	0	0	1	0	#NULL!	2	2	1	6	0
0113	162.7	68.9	26	2	30.9	2869	193	112	1	2	#NULL!	29.5	48.6	-1.05	2	34	67	1.3	0.67	1	1	#NULL!	50	3	1970	7	1		2	8	2	7	1	1	0	0	0	0	0	0	0	0	0	#NULL!	3	2	3	1	1
0114	151.2	47	20.6	1	24.6	2613	133	80	2	#NULL!	#NULL!	32.1	44.3	-1.07	2	51	46	7.6	0.51	1	2	2	37	1	1983	9	1		3	7	2	7	9	0	0	0	0	0	0	0	0	1	0	#NULL!	2	2	3	6	0
0115	174.7	87.4	28.6	3	52.3	4201	130	78	2	#NULL!	#NULL!	35.8	63.8	2	1	20	#NULL!	10.9	0.49	1	1	#NULL!	25	1	1995	9	1		3	5	1	1	9	0	0	0	0	0	0	0	0	1	0	#NULL!	2	2	1	6	0
0116	163.9	73	27.2	2	45.9	3038	136	90	2	#NULL!	#NULL!	22.7	51.2	-0.53	1	11	69	14.9	0.5	1	1	#NULL!	51	3	1969	8	1		8	2	2	6	9	0	0	0	0	0	0	0	0	1	0	#NULL!	2	2	2	14	1
0117	170	80	27.7	2	39.3	3395	137	70	2	#NULL!	#NULL!	25.3	49.6	-0.84	1	17	#NULL!	-19.5	0.5	1	1	#NULL!	60	2	1960	10	1		2	7	2	6	37	0	0	1	0	0	0	1	0	0	0	#NULL!	3	2	2	6	0
0118	166	67.1	24.4	2	24	2166	110	73	2	#NULL!	#NULL!	36.8	45.8	-0.77	1	30	70	-5	0.6	1	2	1	54	3	1967	7	1		9	7	2	1	6	0	0	0	0	0	1	0	0	0	0	#NULL!	1	3	1	6	0
0119	152.7	54	23.2	1	21.1	2146	126	77	2	#NULL!	#NULL!	32.5	45.3	-0.88	1	30	53	4.6	0.45	1	2	2	35	1	1984	11	1		3	7	2	8	6	0	0	0	0	0	1	0	0	0	0	#NULL!	2	2	3	6	0
0120	183.2	92.3	27.5	2	52.8	4181	138	80	2	#NULL!	#NULL!	26.1	50.1	-0.75	1	22	55	-11.3	0.47	1	1	#NULL!	43	1	1977	8	1		3	8	2	6	6	0	0	0	0	0	1	0	0	0	0	#NULL!	3	2	2	6	0
0121	147.4	51.6	23.7	1	20.5	1800	129	85	2	#NULL!	#NULL!	37.2	37.5	-2.43	2	25	66	6.4	0.7	1	2	1	55	3	1966	8	1		9	7	2	1	6	0	0	0	0	0	1	0	0	0	0	#NULL!	2	2	3	6	0
0122	148.7	53.7	24.3	2	27.6	1469	149	76	1	2	#NULL!	34.4	63.1	2.69	1	22	73	7	0.67	1	2	2	52	3	1968	9	1		9	7	2	8	6	0	0	0	0	0	1	0	0	0	0	#NULL!	1	2	1	6	0
0123	166.8	72.2	26	2	43	4431	126	90	1	2	#NULL!	27.1	39.9	-2.78	3	0.7	64	8.2	0.37	1	1	#NULL!	53	3	1967	4	1		8	2	2	6	9	0	0	0	0	0	0	0	0	1	0	#NULL!	2	2	1	1	1
0124	171.3	71.1	24.2	2	47.2	2710	156	94	1	2	#NULL!	23	54.4	0.12	1	20	60	6.9	0.51	1	1	#NULL!	54	3	1966	3	1		8	7	2	8	6	0	0	0	0	0	1	0	0	0	0	#NULL!	3	2	1	6	0
0125	156.2	57.7	23.6	1	16.7	815	138	89	2	#NULL!	#NULL!	37.7	40	-1.93	2	25	64	3.1	0.63	1	2	1	55	3	1965	10	1		9	7	2	8	9	0	0	0	0	0	0	0	0	1	0	#NULL!	3	1	3	6	0
0126	164.2	67.8	25.1	2	34.2	3225	158	113	1	2	#NULL!	30	48.6	-1.06	2	57	58	3	0.42	1	1	#NULL!	41	1	1979	3	1		8	7	2	6	9	0	0	0	0	0	0	0	0	1	0	#NULL!	2	2	3	6	0
0127	161.3	75.4	29	3	38.2	3470	125	80	1	1	1	32.2	57.5	0.73	1	37	49	3.7	0.63	1	1	#NULL!	57	3	1963	8	1		3	7	2	7	16	1	0	0	0	0	1	0	0	0	0	#NULL!	1	2	2	6	0
0128	152.4	66.5	28.6	3	26.4	1020	174	91	1	2	#NULL!	42.9	39.4	-2.05	2	29	#NULL!	3.3	0.62	1	2	1	64	2	1956	6	1		9	7	4	1	9	0	0	0	0	0	0	0	0	0	1	#NULL!	2	2	3	6	0
0129	173.3	96.2	32	3	36.6	3080	125	81	2	#NULL!	#NULL!	32	40.2	-2.72	3	0.7	45	3.7	0.44	1	1	#NULL!	41	1	1979	1	1		7	2	2	6	9	0	0	0	0	0	0	0	0	1	0	#NULL!	2	2	3	1	1
0130	170.2	89.8	31	3	40.6	2168	169	104	1	1	2	34.1	56.3	0.49	1	30	60	-16.2	0.46	1	1	#NULL!	58	3	1962	8	1		8	7	2	8	1	1	0	0	0	0	0	0	0	0	0	#NULL!	2	2	2	4	0
0133	164.6	59.8	22.1	1	46	3485	142	79	2	#NULL!	#NULL!	20.9	57	0.63	1	46	57	-3.8	#NULL!	1	1	#NULL!	53	3	1967	5	1		2	7	2	6	9	0	0	0	0	0	0	0	0	1	0	#NULL!	2	2	2	6	0
0134	145.5	54.8	25.9	2	28.4	1740	156	85	1	2	#NULL!	40	41.1	-1.71	2	41	70	7.7	0.56	1	2	1	55	3	1964	11	1		9	7	4	1	146	1	0	0	1	0	1	0	0	0	0	#NULL!	1	3	1	1	1
0135	155.1	55.9	23.2	1	20.7	2865	180	71	1	2	#NULL!	34.2	58.4	1.75	1	20	#NULL!	15.9	#NULL!	1	2	1	60	2	1960	2	1		2	7	2	7	126	1	1	0	0	0	1	0	0	0	0	#NULL!	1	2	3	6	0
0136	166.6	79.3	28.6	3	24.3	2690	116	73	2	#NULL!	#NULL!	40.6	47.5	-0.42	1	35	65	-7.8	0.57	1	2	1	50	3	1970	1	1		6	1	2	7	6	0	0	0	0	0	1	0	0	0	0	#NULL!	3	2	1	1	1
0137	158.6	79.1	31.4	3	34.9	2328	151	94	1	1	2	37	53.1	-0.15	1	46	61	7.1	0.44	1	1	#NULL!	44	1	1976	5	1		2	7	2	7	1	1	0	0	0	0	0	0	0	0	0	#NULL!	2	2	2	6	0
0138	155.5	49.5	20.5	1	24.6	1550	132	71	2	#NULL!	#NULL!	23.9	50.1	0.09	1	60	67	-7.4	0.45	1	2	2	41	1	1978	11	1		8	1	2	7	9	0	0	0	0	0	0	0	0	1	0	#NULL!	2	2	2	6	0
0139	176.4	88	28.3	3	44.7	2419	121	88	2	#NULL!	#NULL!	31.4	39.8	-2.81	3	0.6	57	-5	#NULL!	1	1	#NULL!	32	1	1988	7	1		3	7	2	6	56	0	0	0	0	1	1	0	0	0	0	#NULL!	2	2	1	6	0
0140	151.9	69.6	30.2	3	15.1	1469	136	88	2	#NULL!	#NULL!	41.2	45.6	-0.82	1	0.7	#NULL!	22.2	0.58	1	2	1	59	3	1961	1	1		9	7	2	8	6	0	0	0	0	0	1	0	0	0	0	#NULL!	2	2	2	6	0
0141	153.7	58.2	24.6	2	22.4	2110	143	81	1	2	#NULL!	33.8	59.4	1.95	1	46	56	4.4	#NULL!	1	2	1	53	3	1967	8	1		9	7	2	1	146	1	0	0	1	0	1	0	0	0	0	#NULL!	2	2	3	6	0
0142	158.6	56.9	22.6	1	28.7	2891	129	83	2	#NULL!	#NULL!	28.6	45.5	-0.83	1	38	62	4.5	0.41	1	2	2	29	1	1991	10	1		8	1	2	1	9	0	0	0	0	0	0	0	0	1	0	#NULL!	2	2	2	1235	1
0143	173.3	95.2	31.7	3	46.2	3752	131	90	1	2	#NULL!	29	56.5	0.52	1	35	99	4.3	#NULL!	1	1	#NULL!	42	1	1978	5	1		6	2	2	1	9	0	0	0	0	0	0	0	0	1	0	#NULL!	3	3	3	6	0
0144	148	56.3	25.7	2	24.4	1824	129	78	2	#NULL!	#NULL!	38.4	63	2.67	1	86	49	-6	0.53	1	2	2	42	1	1977	12	1		2	7	2	6	6	0	0	0	0	0	1	0	0	0	0	#NULL!	2	2	2	6	0
0145	176.2	68.4	22	1	42.3	3161	128	93	1	2	#NULL!	24.8	50.7	-0.63	1	40	57	2.5	0.53	1	1	#NULL!	38	1	1982	2	1		7	2	2	8	9	0	0	0	0	0	0	0	0	1	0	#NULL!	3	3	3	6	0
0146	161.1	57.7	22.2	1	37.3	3159	143	98	1	2	#NULL!	20.4	41.9	-2.4	2	37	70	-6.7	0.5	1	1	#NULL!	57	3	1962	11	1		3	7	2	7	9	0	0	0	0	0	0	0	0	1	0	#NULL!	2	2	2	6	0
0147	161.6	65.6	25.1	2	23.5	2929	126	80	2	#NULL!	#NULL!	40.4	43.4	-1.25	2	31	52	9.3	0.47	1	2	2	37	1	1983	5	1		3	7	2	7	9	0	0	0	0	0	0	0	0	1	0	#NULL!	2	2	2	6	0
0148	153.8	48.5	20.5	1	23.3	2233	129	85	2	#NULL!	#NULL!	25.8	37.9	-2.36	2	41	68	5.5	0.59	2	2	1	54	3	1966	7	1		3	7	2	8	9	0	0	0	0	0	0	0	0	1	0	#NULL!	2	2	2	13	1
0149	170.8	61.4	21	1	33.9	3182	140	83	2	#NULL!	#NULL!	25.4	46	-1.57	2	16	#NULL!	#NULL!	0.51	2	1	#NULL!	71	2	1949	10	1		3	2	2	7	45	0	0	0	1	1	0	0	0	0	0	#NULL!	1	2	2	6	0
0150	161	63.5	24.5	2	33.9	2876	113	70	2	#NULL!	#NULL!	34.1	45.6	-1.66	2	53	56	4.5	0.43	2	1	#NULL!	34	1	1986	9	1		6	2	2	6	9	0	0	0	0	0	0	0	0	1	0	#NULL!	3	3	3	123	1
0151	156.3	60.4	24.7	2	20.4	1661	141	82	1	1	2	43.3	33.9	-3.16	3	10	#NULL!	13.1	0.51	2	2	1	69	2	1951	9	1		2	7	2	8	1456	1	0	0	1	1	1	0	0	0	0	#NULL!	1	2	2	6	0
0152	169.1	66.3	23.2	1	39	4186	121	79	2	#NULL!	#NULL!	26.5	51.2	-0.53	1	70	66	13.3	0.39	2	1	#NULL!	27	1	1993	10	1		6	2	1	6	9	0	0	0	0	0	0	0	0	1	0	#NULL!	1	2	2	12345	1
0153	#NULL!	#NULL!	#NULL!	#NULL!	#NULL!	#NULL!	#NULL!	#NULL!	#NULL!	#NULL!	#NULL!	#NULL!	#NULL!	#NULL!	#NULL!	#NULL!	#NULL!	#NULL!	#NULL!	2	2	1	69	2	1951	8	1		2	7	2	1	4	0	0	0	1	0	0	0	0	0	0	#NULL!	3	3	1	2	0
0154	158.8	49.9	19.8	1	20.7	2473	114	83	2	#NULL!	#NULL!	41.5	36.7	-2.6	3	39	50	1	0.52	2	2	1	52	3	1968	9	1		8	6	2	1	56	0	0	0	0	1	1	0	0	0	0	#NULL!	2	2	2	1	1
0155	#NULL!	#NULL!	#NULL!	#NULL!	#NULL!	#NULL!	#NULL!	#NULL!	#NULL!	#NULL!	#NULL!	#NULL!	#NULL!	#NULL!	#NULL!	#NULL!	#NULL!	#NULL!	#NULL!	2	1	#NULL!	72	2	1948	11	1		2	7	2	8	9	0	0	0	0	0	0	0	0	1	0	#NULL!	2	2	2	6	0
0156	164.3	53.9	20	1	22.8	2372	138	79	1	1	1	18.9	35.2	-3.73	3	26	#NULL!	2	0.64	2	1	#NULL!	74	2	1946	1	1		3	7	2	1	18	1	0	0	0	0	0	0	1	0	0	#NULL!	3	3	3	3	0
0157	155.7	75.3	31.1	3	18	2802	154	94	1	2	#NULL!	47.2	45.6	-0.8	1	17	#NULL!	#NULL!	#NULL!	2	2	1	53	3	1967	12	1		7	2	2	5	7	0	0	0	0	0	0	1	0	0	0	#NULL!	2	2	2	14	1
0158	153.5	46.4	19.7	1	12.5	2666	182	91	1	2	#NULL!	26.2	33.8	-4.02	3	18	#NULL!	-9.9	0.68	2	1	#NULL!	79	2	1941	6	1		2	7	4	1	6	0	0	0	0	0	1	0	0	0	0	#NULL!	1	2	1	6	0
0159	166.6	73.5	26.5	2	44	3301	133	86	2	#NULL!	#NULL!	32.5	43.8	-2.01	2	50	47	-3.7	0.48	2	1	#NULL!	37	1	1983	10	1		7	2	2	7	12456	1	1	0	1	1	1	0	0	0	0	#NULL!	2	2	1	12345	1
0160	164.8	74.5	27.4	2	31.6	4162	130	85	2	#NULL!	#NULL!	39.3	38.6	-2.2	2	48	51	12.4	0.48	2	2	2	30	1	1990	5	1		7	1	1	7	9	0	0	0	0	0	0	0	0	1	0	#NULL!	3	2	2	12345	1
0161	166.2	73.7	26.7	2	46.7	2664	133	80	2	#NULL!	#NULL!	20.2	42.3	-2.31	2	16	76	14.8	0.5	2	1	#NULL!	54	3	1966	1	1		8	2	2	7	678	0	0	0	0	0	1	1	1	0	0	#NULL!	3	2	1	14	1
0162	159.8	61.5	24.1	2	34	2613	161	91	1	2	#NULL!	32.1	45.7	-1.64	2	33	#NULL!	6	0.53	2	1	#NULL!	60	2	1960	4	1		8	7	2	7	9	0	0	0	0	0	0	0	0	1	0	#NULL!	2	2	2	235	0
0163	146.5	48.1	22.4	1	23.3	1438	125	70	2	#NULL!	#NULL!	30.6	42.2	-1.49	2	31	65	1.3	0.57	2	2	2	50	3	1970	5	1		2	7	2	8	4	0	0	0	1	0	0	0	0	0	0	#NULL!	2	2	2	6	0
0164	149.3	53	23.8	1	22.4	#NULL!	136	76	2	#NULL!	#NULL!	40.2	37.5	-2.43	2	22	#NULL!	7	#NULL!	2	2	1	69	2	1951	5	1		9	7	2	1	67	0	0	0	0	0	1	1	0	0	0	#NULL!	3	2	2	6	0
0165	159.7	59.6	23.4	1	36.9	2200	135	71	2	#NULL!	#NULL!	28	37.6	-2.42	2	36	70	12.1	0.5	2	2	2	44	1	1976	7	1		2	7	2	7	9	0	0	0	0	0	0	0	0	1	0	#NULL!	1	2	1	6	0
0166	167.1	68	24.4	2	43.7	2079	108	68	2	#NULL!	#NULL!	38.9	43.5	-2.07	2	69	#NULL!	1	0.48	2	1	#NULL!	64	2	1956	12	1		3	7	2	8	9	0	0	0	0	0	0	0	0	1	0	#NULL!	2	2	2	6	0
0167	155.5	52.4	21.7	1	21.1	1447	149	77	1	2	#NULL!	33.3	34.6	-3.01	3	33	#NULL!	3.5	0.78	2	2	1	72	2	1948	11	1		2	7	2	7	6	0	0	0	0	0	1	0	0	0	0	#NULL!	2	2	1	6	0
0168	#NULL!	#NULL!	#NULL!	#NULL!	#NULL!	#NULL!	#NULL!	#NULL!	#NULL!	#NULL!	#NULL!	#NULL!	#NULL!	#NULL!	#NULL!	#NULL!	#NULL!	#NULL!	#NULL!	2	2	2	49	3	1971	9	1		3	7	2	1	1	1	0	0	0	0	0	0	0	0	0	#NULL!	2	2	2	6	0
0169	154.1	59.5	25.1	2	14.8	#NULL!	154	82	1	2	#NULL!	#NULL!	#NULL!	#NULL!	#NULL!	#NULL!	#NULL!	10.8	0.6	2	2	1	67	2	1953	10	1		9	7	2	8	9	0	0	0	0	0	0	0	0	1	0	#NULL!	1	2	2	6	0
0170	150.9	58.9	25.9	2	28.1	3428	131	88	2	#NULL!	#NULL!	#NULL!	43.5	-1.24	2	91	56	12.8	0.39	2	2	2	36	1	1984	11	1		6	2	2	6	9	0	0	0	0	0	0	0	0	1	0	#NULL!	2	2	2	6	0
0171	158.7	78.4	31.1	3	33	2330	131	91	1	1	2	35.1	44.5	-1.87	2	39	53	-11.5	0.4	2	1	#NULL!	39	1	1981	6	1		6	2	2	6	1	1	0	0	0	0	0	0	0	0	0	#NULL!	3	2	2	134	1
0172	#NULL!	#NULL!	#NULL!	#NULL!	#NULL!	#NULL!	#NULL!	#NULL!	#NULL!	#NULL!	#NULL!	#NULL!	#NULL!	#NULL!	#NULL!	#NULL!	#NULL!	#NULL!	#NULL!	2	2	1	60	2	1960	4	1		9	7	2	8	7	0	0	0	0	0	0	1	0	0	0	#NULL!	1	2	2	14	1
0173	148.1	63.1	28.8	3	20.6	1524	142	66	1	1	2	42.8	36.6	-2.62	3	18	#NULL!	3.3	0.85	2	2	1	74	2	1945	12	1		2	7	2	8	147	1	0	0	1	0	0	1	0	0	0	#NULL!	1	2	1	134	1
0174	148.1	40.7	18.6	1	12.3	958	144	60	1	2	#NULL!	24.1	31.7	-3.59	3	16	#NULL!	#NULL!	0.91	2	2	1	82	2	1938	2	1		9	7	2	8	6	0	0	0	0	0	1	0	0	0	0	#NULL!	2	2	1	6	0
0175	155.9	57.9	23.8	1	22.7	3219	121	75	2	#NULL!	#NULL!	36.6	42.6	-1.42	2	66	56	7.1	0.41	2	2	2	34	1	1986	3	1		6	2	2	6	9	0	0	0	0	0	0	0	0	1	0	#NULL!	2	2	2	2345	0
0176	155.4	57.5	23.8	1	29.4	2055	132	67	2	#NULL!	#NULL!	37	50.1	0.09	1	33	#NULL!	0.1	0.8	2	2	1	61	2	1959	10	1		3	7	2	1	6	0	0	0	0	0	1	0	0	0	0	#NULL!	2	3	3	6	0
0177	143.1	43.9	21.4	1	20.4	982	152	85	1	2	#NULL!	25.9	42.1	-1.52	2	22	#NULL!	20.1	0.65	2	2	1	62	2	1958	4	1		2	7	2	8	9	0	0	0	0	0	0	0	0	1	0	#NULL!	2	2	2	6	0
0178	146.8	46.9	21.8	1	24	1172	121	68	2	#NULL!	#NULL!	29.5	46.1	-0.71	1	15	57	7.5	0.47	2	2	2	47	3	1973	5	1		6	8	2	7	7	0	0	0	0	0	0	1	0	0	0	#NULL!	3	2	3	1	1
0179	171.3	88.4	30.1	3	46	3496	137	76	2	#NULL!	#NULL!	26.8	48.6	-1.06	2	60	55	7.8	0.4	2	1	#NULL!	38	1	1982	11	1		6	2	2	6	9	0	0	0	0	0	0	0	0	1	0	#NULL!	2	2	2	12345	1
0180	160.3	64.5	25.1	2	37.2	2551	156	71	1	1	2	30.3	42.5	-2.27	2	17	#NULL!	-6.7	0.51	2	1	#NULL!	49	3	1971	1	1		8	2	2	7	9	0	0	0	0	0	0	0	0	1	0	#NULL!	1	2	2	235	0
0181	154	61	25.7	2	22.7	1684	126	69	2	#NULL!	#NULL!	35.6	46.6	-0.61	1	25	#NULL!	19.6	0.69	2	2	1	65	2	1956	9	1		2	7	2	7	7	0	0	0	0	0	0	1	0	0	0	#NULL!	3	3	2	6	0
0182	156.4	57.9	23.7	1	29.1	2551	149	76	1	2	#NULL!	33.7	43.2	-1.29	2	52	62	8.9	0.47	2	2	1	58	3	1962	10	1		8	7	2	7	1	1	0	0	0	0	0	0	0	0	0	#NULL!	3	2	1	6	0
0183	162	53.9	20.5	1	22.7	4093	116	75	2	#NULL!	#NULL!	25.8	40.4	-1.85	2	24	63	20.8	0.44	2	2	2	27	1	1993	6	1		6	2	2	6	5	0	0	0	0	1	0	0	0	0	0	#NULL!	2	2	2	12345	1
0184	148.8	55.2	24.9	2	27.1	2009	123	74	2	#NULL!	#NULL!	33.9	47.9	-0.34	1	77	51	-0.6	0.4	2	2	2	36	1	1984	3	1		8	7	2	7	9	0	0	0	0	0	0	0	0	1	0	#NULL!	2	2	2	15	1
0185	158.4	67.1	26.7	2	32.1	2375	127	78	2	#NULL!	#NULL!	35.7	41.8	-1.57	2	122	74	15.2	0.51	2	2	1	48	3	1972	3	1		3	5	2	1	6	0	0	0	0	0	1	0	0	0	0	#NULL!	2	2	2	12345	1
0186	151.4	62.6	27.3	2	28.1	2327	153	104	1	2	#NULL!	32.1	45.2	-0.9	1	120	53	14.3	0.56	2	2	2	36	1	1984	10	1		3	7	2	7	1	1	0	0	0	0	0	0	0	0	0	#NULL!	2	2	2	345	0
0187	161.2	62.6	24.1	2	27.9	1970	140	85	1	1	2	35.4	37.1	-2.5	3	39	#NULL!	25	0.57	2	2	1	65	2	1955	9	1		3	6	2	6	1	1	0	0	0	0	0	0	0	0	0	#NULL!	2	2	2	3	0
0188	161.3	59.1	22.7	1	31.3	3377	133	73	2	#NULL!	#NULL!	32.8	44.5	-1.03	2	#NULL!	61	20.5	0.47	2	2	2	45	3	1975	1	1		7	8	2	7	6	0	0	0	0	0	1	0	0	0	0	#NULL!	2	2	1	4	0
0189	156.2	56.1	23	1	27.4	2148	104	71	2	#NULL!	#NULL!	32.5	43.3	-1.27	2	47	62	14.3	0.46	2	2	1	49	3	1971	1	1		3	7	2	6	6	0	0	0	0	0	1	0	0	0	0	#NULL!	3	3	1	12345	1
0190	#NULL!	#NULL!	#NULL!	#NULL!	#NULL!	#NULL!	#NULL!	#NULL!	#NULL!	#NULL!	#NULL!	#NULL!	#NULL!	#NULL!	#NULL!	#NULL!	#NULL!	#NULL!	#NULL!	2	1	#NULL!	61	2	1958	12	1		3	7	2	8	8	0	0	0	0	0	0	0	1	0	0	#NULL!	1	2	2	6	0
0191	154.7	56.3	23.5	1	23.7	1928	124	81	2	#NULL!	#NULL!	32.4	33.6	-3.22	3	28	68	1.7	#NULL!	2	2	1	54	3	1966	5	1		8	8	4	8	9	0	0	0	0	0	0	0	0	1	0	#NULL!	2	2	2	2345	0
0192	#NULL!	#NULL!	#NULL!	#NULL!	#NULL!	#NULL!	#NULL!	#NULL!	#NULL!	#NULL!	#NULL!	#NULL!	#NULL!	#NULL!	#NULL!	#NULL!	#NULL!	#NULL!	#NULL!	2	2	2	30	1	1990	3	1		6	8	2	7	56	0	0	0	0	1	1	0	0	0	0	#NULL!	2	2	1	12345	1
0193	151.3	49.7	21.7	1	26.6	2226	120	87	2	#NULL!	#NULL!	27.9	40.3	-1.88	2	30	51	4.9	0.5	2	2	2	45	3	1975	8	1		6	2	2	7	2	0	1	0	0	0	0	0	0	0	0	#NULL!	1	2	1	12345	1
0194	161.1	81.5	31.4	3	39.6	2519	145	96	1	2	#NULL!	41	45.3	-1.72	2	16	51	-19.8	0.46	2	1	#NULL!	56	3	1964	4	1		7	2	2	5	1	1	0	0	0	0	0	0	0	0	0	#NULL!	2	2	1	135	1
0195	154	82.2	34.7	3	21.8	2639	129	73	2	#NULL!	#NULL!	49.7	43.7	-1.18	2	59	66	21.5	0.54	2	2	2	39	1	1981	11	1		3	8	2	7	9	0	0	0	0	0	0	0	0	1	0	#NULL!	2	2	2	12345	1
0196	156.1	52.9	21.7	1	24.1	2451	103	69	2	#NULL!	#NULL!	36.7	38.7	-2.19	2	49	56	9.6	0.43	2	2	2	39	1	1980	12	1		8	8	2	7	9	0	0	0	0	0	0	0	0	1	0	#NULL!	2	2	2	235	0
0197	151.6	58.1	25.3	2	26.9	2555	124	86	2	#NULL!	#NULL!	28.6	42.4	-1.46	2	26	63	7.8	0.48	2	2	2	40	1	1980	5	1		8	7	2	7	9	0	0	0	0	0	0	0	0	1	0	#NULL!	2	2	2	1	1
0198	163.5	58.3	21.8	1	27	2561	146	71	1	1	2	35	37.7	-2.39	2	28	56	5.4	0.56	2	2	1	54	3	1966	12	1		7	2	2	5	16	1	0	0	0	0	1	0	0	0	0	#NULL!	3	2	2	23	0
0199	#NULL!	#NULL!	#NULL!	#NULL!	#NULL!	#NULL!	#NULL!	#NULL!	#NULL!	#NULL!	#NULL!	#NULL!	#NULL!	#NULL!	#NULL!	#NULL!	#NULL!	#NULL!	#NULL!	2	2	2	39	1	1981	11	1		6	2	2	6	1	1	0	0	0	0	0	0	0	0	0	#NULL!	2	2	2	1234	1
0200	153.8	56.6	23.9	1	23.8	2687	#NULL!	#NULL!	#NULL!	#NULL!	#NULL!	40.8	36.2	-2.69	3	88	54	-10.1	0.55	2	2	2	44	1	1976	7	1		6	2	2	7	12	1	1	0	0	0	0	0	0	0	0	#NULL!	2	2	2	12345	1
0201	169.8	84.9	29.4	3	56.6	3256	156	80	1	1	2	#NULL!	40.4	-2.69	3	22	#NULL!	0.8	0.49	2	1	#NULL!	53	3	1967	7	1		3	7	2	8	123456	1	1	1	1	1	1	0	0	0	0	#NULL!	1	2	1	12345	1
0202	157.9	63.3	25.4	2	22.4	3125	110	63	2	#NULL!	#NULL!	#NULL!	#NULL!	#NULL!	#NULL!	48	#NULL!	#NULL!	0.47	2	2	2	26	1	1994	5	1		6	2	2	7	9	0	0	0	0	0	0	0	0	1	0	#NULL!	1	2	1	135	1
0203	169	80	28	3	47.5	3391	124	80	2	#NULL!	#NULL!	34.4	53.2	-0.14	1	106	56	3.1	0.35	2	1	#NULL!	44	1	1976	2	1		6	2	2	6	26	0	1	0	0	0	1	0	0	0	0	#NULL!	1	2	1	124	1
0204	168.2	72.7	25.7	2	49.9	4599	147	83	1	2	#NULL!	16.5	56.7	0.58	1	73	68	18.1	0.48	2	1	#NULL!	27	1	1993	7	1		6	2	2	6	9	0	0	0	0	0	0	0	0	1	0	#NULL!	2	2	3	12345	1
0205	152.1	56	24.2	2	28	2511	148	86	1	2	#NULL!	33.9	43.6	-1.21	2	30	74	4.8	0.78	2	2	1	54	3	1966	4	1		3	6	2	6	9	0	0	0	0	0	0	0	0	1	0	#NULL!	2	2	2	1	1
0206	154.1	46.5	19.6	1	22.3	1759	116	72	2	#NULL!	#NULL!	25.8	44.2	-1.08	2	31	55	6.5	0.44	2	2	2	31	1	1989	10	1		6	2	2	7	9	0	0	0	0	0	0	0	0	1	0	#NULL!	2	2	2	12345	1
0207	152.9	60.1	25.7	2	26.9	3606	111	71	2	#NULL!	#NULL!	39.3	49.3	-0.08	1	55	74	14.6	0.42	2	2	2	25	1	1995	8	1		6	2	1	7	9	0	0	0	0	0	0	0	0	1	0	#NULL!	3	2	3	12345	1
0208	158.2	64.1	25.6	2	34.3	2553	144	91	1	2	#NULL!	28.6	30.7	-4.64	3	22	49	1.9	0.58	2	1	#NULL!	55	3	1965	5	1		6	2	2	6	2	0	1	0	0	0	0	0	0	0	0	#NULL!	2	2	2	23	0
0209	157	66.8	27.1	2	20.3	1893	153	74	1	1	2	34.2	45.9	-0.75	1	58	#NULL!	9	0.55	2	2	1	61	2	1961	9	1		3	6	2	8	16	1	0	0	0	0	1	0	0	0	0	#NULL!	2	2	2	4	0
0210	166.7	81.1	29.2	3	45.5	2656	140	86	1	2	#NULL!	35.3	44.3	-1.9	2	17	65	-19.8	0.65	2	1	#NULL!	54	3	1966	10	1		6	2	2	6	2	0	1	0	0	0	0	0	0	0	0	#NULL!	2	2	2	1	1
0211	171.9	70	23.7	1	35.4	4450	144	103	1	2	#NULL!	26.5	39.6	-2.85	3	10	55	0.6	0.43	2	1	#NULL!	36	1	1980	3	1		6	2	2	6	9	0	0	0	0	0	0	0	0	1	0	#NULL!	1	2	2	12345	1
0212	151.1	43.4	19	1	24.3	2085	149	73	1	2	#NULL!	34.1	41.8	-1.56	2	20	75	18.5	0.58	2	2	1	53	3	1967	4	1		8	7	2	7	9	0	0	0	0	0	0	0	0	1	0	#NULL!	2	2	2	12345	1
0213	164.2	66.5	24.7	2	41.6	2636	140	77	1	2	#NULL!	31.9	40.2	-2.74	3	28	46	-1.6	0.39	2	1	#NULL!	47	3	1973	2	1		6	2	2	6	9	0	0	0	0	0	0	0	0	1	0	#NULL!	2	2	2	12345	1
0214	157.1	56.3	22.8	1	27.4	2555	144	82	1	2	#NULL!	37.6	38.6	-2.21	2	9	54	8.4	0.5	2	2	1	54	3	1966	5	1		3	7	2	8	9	0	0	0	0	0	0	0	0	1	0	#NULL!	3	2	1	12345	1
0215	148.5	52.9	24	1	26.7	1957	141	75	1	2	#NULL!	34.8	46.9	-0.55	1	33	59	12.6	0.55	2	2	1	58	3	1962	7	1		8	7	2	8	9	0	0	0	0	0	0	0	0	1	0	#NULL!	3	2	1	6	0
0216	160	68.4	26.7	2	35	2598	119	75	2	#NULL!	#NULL!	39.7	38.9	-2.15	2	9	64	6.5	0.39	2	2	2	45	3	1975	9	1		3	7	2	8	9	0	0	0	0	0	0	0	0	1	0	#NULL!	3	3	3	4	0
0217	145.2	43.1	20.4	1	21.1	2300	109	73	2	#NULL!	#NULL!	32.7	34.1	-3.11	3	23	61	4.8	0.55	2	2	1	57	3	1963	4	1		8	7	2	7	9	0	0	0	0	0	0	0	0	1	0	#NULL!	2	2	2	2345	0
0218	153.7	58.7	24.8	2	27.4	2010	114	74	2	#NULL!	#NULL!	42.4	41.2	-1.69	2	104	67	12.2	0.64	2	2	1	57	3	1963	10	1		8	7	2	8	9	0	0	0	0	0	0	0	0	1	0	#NULL!	3	2	2	6	0
0219	153.6	58	24.6	2	31	2545	147	101	1	2	#NULL!	31.7	43.2	-1.29	2	55	50	6	0.47	2	2	2	32	1	1988	2	1		8	7	2	7	1	1	0	0	0	0	0	0	0	0	0	#NULL!	3	2	2	12345	1
0220	150.7	58.4	25.7	2	24.4	1368	169	64	1	2	#NULL!	39.4	39.2	-2.09	2	11	#NULL!	6.4	0.64	2	2	1	73	2	1947	9	1		9	7	2	8	16	1	0	0	0	0	1	0	0	0	0	#NULL!	2	2	1	6	0
0221	152.6	56.9	24.4	2	20	2118	145	82	1	2	#NULL!	39.6	44.6	-1.01	2	28	65	16.8	0.4	2	2	1	51	3	1969	12	1		3	7	2	8	26	0	1	0	0	0	1	0	0	0	0	#NULL!	2	2	1	14	1
0222	157.1	57	23.1	1	11	1250	110	60	2	#NULL!	#NULL!	35.9	34.9	-2.96	3	34	#NULL!	-1.4	0.87	2	2	1	75	2	1945	8	1		9	7	2	8	1	1	0	0	0	0	0	0	0	0	0	#NULL!	2	3	3	14	1
0223	157.3	63.8	25.8	2	33	2411	138	83	2	#NULL!	#NULL!	33.8	37	-2.53	3	11	70	0.7	0.57	2	2	2	53	3	1967	2	1		3	6	2	6	9	0	0	0	0	0	0	0	0	1	0	#NULL!	3	3	3	4	0
0224	158.4	77.1	30.7	3	31	2145	185	69	1	2	#NULL!	44.2	42.9	-1.35	2	57	#NULL!	#NULL!	0.6	2	2	1	70	2	1950	9	1		2	7	2	7	1	1	0	0	0	0	0	0	0	0	0	#NULL!	2	2	3	1	1
0225	163.3	56.2	21.1	1	32.6	2635	147	78	1	2	#NULL!	29.2	44.7	-1	2	72	63	14.1	#NULL!	2	2	2	48	3	1972	10	1		3	4	2	7	9	0	0	0	0	0	0	0	0	1	0	#NULL!	2	2	2	1234	1
0226	148.6	56.1	25.4	2	23.3	2530	136	85	2	#NULL!	#NULL!	38.7	39.2	-2.09	2	28	71	7.8	0.53	2	2	1	54	3	1966	7	1		9	7	2	8	6	0	0	0	0	0	1	0	0	0	0	#NULL!	2	2	1	6	0
0227	162.4	55	20.9	1	24.6	1789	141	72	1	2	#NULL!	36.7	35.7	-2.78	3	17	#NULL!	12.2	0.53	2	2	1	67	2	1953	7	1		3	7	4	7	56	0	0	0	0	1	1	0	0	0	0	#NULL!	2	2	2	12345	1
0228	153.6	57.6	24.4	2	22.6	1894	150	71	1	2	#NULL!	41	38.3	-2.27	2	12	59	10.9	0.57	2	2	1	56	3	1964	5	1		3	7	2	8	6	0	0	0	0	0	1	0	0	0	0	#NULL!	2	2	2	1	1
0229	150	43.9	19.5	1	24.8	2530	147	78	1	2	#NULL!	24.8	34.7	-3	3	16	#NULL!	13.9	0.58	2	2	1	64	2	1956	8	1		2	7	2	1	6	0	0	0	0	0	1	0	0	0	0	#NULL!	2	2	1	1	1
0230	151.9	50.8	22	1	30.4	2470	125	79	2	#NULL!	#NULL!	36.2	38.5	-2.23	2	105	54	14.9	0.59	2	2	1	53	3	1967	12	1		8	7	2	8	6	0	0	0	0	0	1	0	0	0	0	#NULL!	2	2	2	24	0
0231	149.2	50.8	22.8	1	15.4	1183	128	72	1	1	1	36.2	39	-2.13	2	11	#NULL!	-11	0.98	2	2	1	64	2	1956	5	1		2	7	2	8	12	1	1	0	0	0	0	0	0	0	0	#NULL!	2	3	1	6	0
0232	165.9	68.5	24.9	2	45.7	3797	129	77	2	#NULL!	#NULL!	26.5	45.1	-1.76	2	52	51	3.3	0.4	2	1	#NULL!	27	1	1993	9	1		6	2	2	6	9	0	0	0	0	0	0	0	0	1	0	#NULL!	2	2	1	6	0
0233	163.3	63.8	23.9	1	26	2777	105	66	2	#NULL!	#NULL!	39.5	41.7	-1.59	2	27	64	7	0.4	2	2	2	24	1	1996	7	1		6	2	1	6	9	0	0	0	0	0	0	0	0	1	0	#NULL!	2	2	2	12345	1
0234	151.5	49.8	21.7	1	23.3	2981	116	73	2	#NULL!	#NULL!	31.6	40.8	-1.78	2	48	61	7.4	0.43	2	2	2	24	1	1996	1	1		6	2	1	6	9	0	0	0	0	0	0	0	0	1	0	#NULL!	2	2	2	12345	1
0235	158	62.8	25.2	2	20.7	880	167	92	1	1	2	39.3	36.8	-2.56	3	15	#NULL!	7.8	0.68	2	2	1	68	2	1952	4	1		2	7	2	8	1	1	0	0	0	0	0	0	0	0	0	#NULL!	2	2	2	1	1
0236	142.3	40	19.8	1	18.1	1170	164	78	1	2	#NULL!	39.3	29	-4.12	3	7	#NULL!	12.1	1.2	2	2	1	69	2	1951	4	1		2	7	4	8	9	0	0	0	0	0	0	0	0	1	0	#NULL!	2	2	2	2345	0
0237	152	53	22.9	1	28.1	1990	153	80	1	2	#NULL!	35.5	42.9	-1.35	2	33	68	3.9	0.51	2	2	1	57	3	1963	10	1		3	7	2	1	9	0	0	0	0	0	0	0	0	1	0	#NULL!	3	3	1	6	0
0238	150.1	38.6	17.1	1	20.3	1000	157	74	1	2	#NULL!	25.9	28.8	-4.16	3	8	#NULL!	7.2	0.97	2	2	1	76	2	1944	7	1		2	7	2	8	1	1	0	0	0	0	0	0	0	0	0	#NULL!	1	2	1	2345	0
0239	155.5	62.5	25.8	2	19.7	1919	148	73	1	2	#NULL!	39.4	32.4	-3.45	3	22	#NULL!	-5.2	0.89	2	2	1	63	2	1957	8	1		9	7	2	8	6	0	0	0	0	0	1	0	0	0	0	#NULL!	2	2	1	234	0
0240	155.2	56.9	23.6	1	31.1	1736	156	68	1	2	#NULL!	37.6	35.9	-2.75	3	21	#NULL!	18.7	0.95	2	2	1	69	2	1951	10	1		9	7	2	1	6	0	0	0	0	0	1	0	0	0	0	#NULL!	2	2	1	24	0
0241	145.4	46.5	22	1	18.8	1800	130	66	1	1	1	33.9	32.8	-3.38	3	13	#NULL!	-9.8	2.1	2	2	1	80	2	1940	8	1		2	7	4	8	1	1	0	0	0	0	0	0	0	0	0	#NULL!	3	3	3	6	0
0242	165.7	60.3	22	1	37.6	2980	114	80	2	#NULL!	#NULL!	28.1	31.7	-4.44	3	32	43	17.7	0.44	2	1	#NULL!	42	1	1978	10	1		6	2	2	7	9	0	0	0	0	0	0	0	0	1	0	#NULL!	2	2	3	23	0
0243	151	42.4	18.6	1	20.7	1203	162	89	1	1	2	28.6	31.4	-3.65	3	9	#NULL!	-1.7	0.75	2	2	1	71	2	1949	6	1		2	7	2	1	124	1	1	0	1	0	0	0	0	0	0	#NULL!	3	2	2	6	0
0244	157.2	69.7	28.2	3	26.1	2287	154	103	1	2	#NULL!	38.7	42.9	-1.36	2	15	71	10.6	0.8	2	2	1	54	3	1966	8	1		2	7	2	7	9	0	0	0	0	0	0	0	0	1	0	#NULL!	2	2	1	2345	0
0245	138.3	40	20.9	1	8	1435	169	57	1	2	#NULL!	37.1	32.5	-3.43	3	15	#NULL!	-19.8	1.2	2	2	1	81	2	1939	2	1		9	7	4	1	167	1	0	0	0	0	1	1	0	0	0	#NULL!	2	2	1	24	0
0246	150	68.5	30.4	3	23.8	1898	127	78	1	1	1	43.5	48.7	-0.18	1	17	53	5.1	0.55	2	2	2	49	3	1971	10	1		2	7	2	1	1	1	0	0	0	0	0	0	0	0	0	#NULL!	2	2	2	14	1
0247	149.4	52.9	23.7	1	19	1890	126	63	2	#NULL!	#NULL!	35.3	41.9	-1.55	2	73	52	3.6	0.56	2	2	1	57	3	1963	6	1		3	7	2	5	9	0	0	0	0	0	0	0	0	1	0	#NULL!	2	2	2	1	1
0248	144.1	41.2	19.8	1	17.1	1001	165	70	1	2	#NULL!	26.8	35.9	-2.86	3	19	#NULL!	-4.3	0.7	2	2	1	79	2	1941	1	1		9	7	4	1	16	1	0	0	0	0	1	0	0	0	0	#NULL!	2	2	1	24	0
0249	151.6	68.2	29.7	3	17.6	1429	133	85	1	1	1	38	27.2	-4.49	3	21	#NULL!	10.5	0.97	2	2	1	62	2	1958	2	1		9	7	2	8	16	1	0	0	0	0	1	0	0	0	0	#NULL!	3	2	2	134	1
0250	160.1	67	26.1	2	26.4	2510	181	75	1	2	#NULL!	37.4	39	-2.97	3	16	#NULL!	2.5	0.51	2	1	#NULL!	74	2	1946	8	1		3	8	2	7	7	0	0	0	0	0	0	1	0	0	0	#NULL!	2	3	2	1	1
0251	155.3	64.1	26.6	2	29.3	780	139	91	1	2	#NULL!	38.8	35.6	-2.8	3	27	52	-3.8	0.59	2	2	1	56	3	1964	8	1		3	6	2	8	16	1	0	0	0	0	1	0	0	0	0	#NULL!	2	2	1	12345	1
0252	165.9	67.6	24.6	2	34.7	2286	137	73	1	1	1	33.5	36.9	-2.56	3	61	60	9.9	0.48	2	2	1	58	3	1962	10	1		2	7	2	8	16	1	0	0	0	0	1	0	0	0	0	#NULL!	2	2	1	12345	1
0253	157.5	59.3	23.9	1	27.9	2505	173	72	1	2	#NULL!	32.6	55.4	0.31	1	21	#NULL!	-9.8	0.9	2	1	#NULL!	74	2	1947	12	1		2	7	2	1	1	1	0	0	0	0	0	0	0	0	0	#NULL!	1	2	2	12345	1
0254	173.2	90.7	30.2	3	41.2	3341	134	86	2	#NULL!	#NULL!	36.7	34.3	-3.91	3	8	53	-10.3	0.51	2	1	#NULL!	40	1	1980	4	1		6	2	2	6	7	0	0	0	0	0	0	1	0	0	0	#NULL!	2	2	2	245	0
0255	149.3	48.5	21.8	1	20.1	2113	136	81	2	#NULL!	#NULL!	30.7	37.9	-2.36	2	45	67	4.6	0.6	2	2	1	55	3	1965	6	1		8	6	2	8	26	0	1	0	0	0	1	0	0	0	0	#NULL!	2	2	2	2345	0
0256	149.7	47.8	21.3	1	28	2121	108	77	2	#NULL!	#NULL!	35.3	31	-3.72	3	83	47	5.2	0.53	2	2	1	50	3	1970	2	1		8	6	2	8	5	0	0	0	0	1	0	0	0	0	0	#NULL!	2	2	2	12345	1
0257	149.4	51.5	23.1	1	21.7	2088	127	80	2	#NULL!	#NULL!	36.5	40.5	-1.82	2	42	72	6.9	0.64	2	2	1	54	3	1966	3	1		3	6	2	8	5	0	0	0	0	1	0	0	0	0	0	#NULL!	2	2	2	4	0
0258	153.6	51.5	21.8	1	26.1	2187	105	64	2	#NULL!	#NULL!	33.6	38.1	-2.31	2	108	60	8.6	0.45	2	2	2	34	1	1986	10	1		6	2	2	6	5	0	0	0	0	1	0	0	0	0	0	#NULL!	2	2	2	12345	1
0259	143.5	52.8	25.6	2	21.7	1631	116	68	2	#NULL!	#NULL!	38.3	39.9	-1.96	2	54	58	-3	0.54	2	2	2	45	3	1975	11	1		6	2	2	6	26	0	1	0	0	0	1	0	0	0	0	#NULL!	2	2	2	1234	1
0260	167.6	72.3	25.7	2	49.3	4212	128	88	2	#NULL!	#NULL!	28.1	37.4	-3.29	3	76	55	16.2	0.46	2	1	#NULL!	40	1	1980	6	1		6	2	2	6	9	0	0	0	0	0	0	0	0	1	0	#NULL!	1	2	2	12345	1
0261	161.7	83.7	32	3	19.8	1784	147	90	1	2	#NULL!	47.1	41.7	-1.59	2	16	58	-5.6	0.48	2	2	1	57	3	1963	10	1		3	7	2	6	6	0	0	0	0	0	1	0	0	0	0	#NULL!	2	2	2	6	0
0262	159.4	72.6	28.6	3	40.7	2819	135	83	2	#NULL!	#NULL!	30.8	45.7	-1.63	2	15	48	4.6	0.43	2	1	#NULL!	57	3	1963	2	1		7	2	2	5	9	0	0	0	0	0	0	0	0	1	0	#NULL!	2	2	2	12345	1
0263	146.7	47.2	21.9	1	18.8	1945	117	74	2	#NULL!	#NULL!	33.6	33.5	-3.22	3	7	67	-7.1	0.6	2	2	1	53	3	1967	4	1		2	7	2	7	6	0	0	0	0	0	1	0	0	0	0	#NULL!	2	2	1	6	0
0264	151.2	55.9	24.5	2	29.3	1514	137	72	2	#NULL!	#NULL!	34.8	48.3	-0.27	1	18	59	6.5	0.57	2	2	2	50	3	1970	12	1		3	4	2	7	6	0	0	0	0	0	1	0	0	0	0	#NULL!	2	2	2	6	0
0265	170.3	82.2	28.3	3	34.3	1983	148	71	1	2	#NULL!	42.1	41	-2.57	3	14	#NULL!	0.7	0.81	2	1	#NULL!	70	2	1950	10	1		2	7	2	1	17	1	0	0	0	0	0	1	0	0	0	#NULL!	2	2	2	12345	1
0266	172.3	59.9	20.2	1	30	1732	137	70	2	#NULL!	#NULL!	21.2	38.4	-3.09	3	11	#NULL!	16	0.52	2	1	#NULL!	62	2	1958	5	1		3	7	2	8	9	0	0	0	0	0	0	0	0	1	0	#NULL!	2	2	3	6	0
0267	169.5	62.1	21.6	1	39.3	2952	129	79	2	#NULL!	#NULL!	24.8	44	-1.98	2	27	55	5.8	0.39	2	1	#NULL!	45	3	1975	2	1		6	2	2	5	9	0	0	0	0	0	0	0	0	1	0	#NULL!	2	2	2	234	0
0268	162.6	55.9	21.1	1	34.2	3747	114	70	2	#NULL!	#NULL!	26.6	46.5	-1.48	2	63	47	10.9	0.54	2	1	#NULL!	51	3	1969	4	1		6	2	2	5	9	0	0	0	0	0	0	0	0	1	0	#NULL!	2	2	2	1245	1
0269	159	73.3	29	3	24.8	2857	157	99	1	1	2	36.6	38.7	-3.03	3	37	50	-18	0.49	2	1	#NULL!	47	3	1973	1	1		6	2	2	5	12467	1	1	0	1	0	1	1	0	0	0	#NULL!	1	2	1	12345	1
0270	167.9	72.9	25.9	2	39	3756	130	69	2	#NULL!	#NULL!	31.1	47.8	-1.21	2	22	82	3.9	0.43	2	1	#NULL!	28	1	1992	9	1		6	2	1	6	9	0	0	0	0	0	0	0	0	1	0	#NULL!	2	2	2	12345	1
0271	170.4	82.2	28.3	3	49.9	4329	142	86	1	2	#NULL!	28.2	42.7	-1.32	2	45	46	7.6	0.41	2	1	#NULL!	35	1	1985	5	1		6	2	2	5	1	1	0	0	0	0	0	0	0	0	0	#NULL!	2	2	2	12345	1
0272	172.6	76.9	25.8	2	34.4	4453	116	74	2	#NULL!	#NULL!	34.8	52.8	-0.21	1	120	45	2	0.44	2	1	#NULL!	25	1	1995	7	1		6	2	1	6	7	0	0	0	0	0	0	1	0	0	0	#NULL!	2	2	2	12345	1
0273	158.2	63.4	25.3	2	33.6	3012	119	73	2	#NULL!	#NULL!	26.3	34.9	3.79	3	22	54	2.9	0.46	2	1	#NULL!	54	3	1966	9	1		6	2	2	6	2	0	1	0	0	0	0	0	0	0	0	#NULL!	2	2	2	2345	0
0274	158.9	52.5	20.8	1	23.7	2622	142	85	1	2	#NULL!	34.1	52.1	-0.35	1	41	54	7.8	0.45	2	2	1	50	3	1970	5	1		6	2	2	6	5	0	0	0	0	1	0	0	0	0	0	#NULL!	2	2	3	6	0
0275	150.6	41.9	18.5	1	16.8	2120	87	60	2	#NULL!	#NULL!	30.3	40.3	-1.87	2	94	52	-18.2	0.44	2	2	2	33	1	1987	3	1		6	2	2	7	5	0	0	0	0	1	0	0	0	0	0	#NULL!	3	2	2	245	0
0276	154.8	46.9	19.6	1	20.7	2293	120	73	2	#NULL!	#NULL!	34.5	37.5	-2.44	2	61	49	11.2	0.38	2	2	2	28	1	1992	8	1		6	2	2	6	9	0	0	0	0	0	0	0	0	1	0	#NULL!	2	2	3	1234	1
0277	153.8	62.7	26.5	2	20.3	2766	136	96	1	1	2	41.8	42.6	-1.41	2	40	48	10.6	#NULL!	2	2	2	44	1	1976	8	1		6	2	2	5	1	1	0	0	0	0	0	0	0	0	0	#NULL!	2	2	2	124	1
0278	164.5	73	27	2	43.9	1889	133	87	2	#NULL!	#NULL!	32	45.5	-1.67	2	10	78	11.3	0.49	2	1	#NULL!	53	3	1967	3	1		7	2	2	6	9	0	0	0	0	0	0	0	0	1	0	#NULL!	3	2	2	1	1
0279	167.8	78.9	28	3	38.2	4157	131	88	2	#NULL!	#NULL!	30.1	40.4	-2.7	3	42	50	7.3	0.44	2	1	#NULL!	50	3	1969	12	1		6	2	2	6	9	#NULL!	#NULL!	#NULL!	#NULL!	#NULL!	#NULL!	#NULL!	#NULL!	1	0	#NULL!	2	2	2	5	0
0280	171.9	62.6	21.2	1	35.4	4288	120	71	2	#NULL!	#NULL!	24.2	37.3	-1.31	2	71	51	5.3	0.39	2	1	#NULL!	31	1	1989	2	1		6	2	2	6	9	0	0	0	0	0	0	0	0	1	0	#NULL!	2	2	2	14	1
0281	168.1	55.7	19.7	1	38.2	3625	127	84	2	#NULL!	#NULL!	19	48.8	-1.01	2	46	68	5.1	0.4	2	1	#NULL!	25	1	1995	10	1		6	2	1	6	9	0	0	0	0	0	0	0	0	1	0	#NULL!	2	2	1	12345	1
0282	160.5	59.9	23.3	1	31.9	2532	127	74	2	#NULL!	#NULL!	35	49.2	-0.93	1	78	58	12	0.42	2	2	2	24	1	1996	4	1		6	2	1	6	9	0	0	0	0	0	0	0	0	1	0	#NULL!	1	2	1	6	0
0283	157.2	44.9	18.2	1	21.3	2076	110	68	2	#NULL!	#NULL!	24.3	44.5	-1.04	2	44	48	11.8	0.47	2	2	2	32	1	1988	1	1		6	2	2	6	9	0	0	0	0	0	0	0	0	1	0	#NULL!	2	2	2	235	0
0284	156.1	65	26.7	2	12.5	2885	124	86	2	#NULL!	#NULL!	39.3	46.7	-0.59	1	34	62	10.1	0.37	2	2	2	25	1	1995	9	1		6	2	1	6	5	0	0	0	0	1	0	0	0	0	0	#NULL!	2	2	2	1234	1
0285	162	68	25.9	2	39.4	2840	113	70	2	#NULL!	#NULL!	26.3	37.4	-3.3	3	15	55	19.5	0.64	2	1	#NULL!	53	3	1967	7	1		7	2	1	7	26	0	1	0	0	0	1	0	0	0	0	#NULL!	1	2	2	2	0
0286	170.9	71.6	24.5	2	45.5	3575	127	80	2	#NULL!	#NULL!	28.2	48.1	-1.14	2	34	48	1.6	0.42	2	1	#NULL!	30	1	1990	2	1		6	2	3	6	2	0	1	0	0	0	0	0	0	0	0	#NULL!	2	2	1	135	1
0287	175.2	73.9	24.1	2	39	4719	135	69	2	#NULL!	#NULL!	22.6	49.5	-0.87	1	74	71	11.2	0.43	2	1	#NULL!	30	1	1990	9	1		6	2	2	1	9	0	0	0	0	0	0	0	0	1	0	#NULL!	2	2	2	1235	1
0289	#NULL!	#NULL!	#NULL!	#NULL!	#NULL!	#NULL!	#NULL!	#NULL!	#NULL!	#NULL!	#NULL!	#NULL!	#NULL!	#NULL!	#NULL!	#NULL!	#NULL!	#NULL!	#NULL!	2	2	1	67	2	1953	10	1		2	7	2	1	1246	1	1	0	1	0	1	0	0	0	0	#NULL!	2	2	2	12345	1
0290	180.6	68.8	21.1	1	42	5116	125	73	2	#NULL!	#NULL!	21.6	44.2	-1.94	2	74	45	5	0.37	2	1	#NULL!	27	1	1993	1	1		6	2	1	6	9	0	0	0	0	0	0	0	0	1	0	#NULL!	2	2	2	12345	1
0291	156	55.8	22.9	1	26.4	2203	135	84	2	#NULL!	#NULL!	30.3	43.2	-1.3	2	20	60	14	0.46	2	2	1	50	3	1970	9	1		3	6	2	8	6	0	0	0	0	0	1	0	0	0	0	#NULL!	1	2	2	12345	1
0292	144.9	52.6	25.1	2	27.6	1603	127	61	2	#NULL!	#NULL!	37.5	47.6	-1.25	2	35	65	3.9	0.4	2	2	1	59	3	1961	5	1		3	7	2	1	6	0	0	0	0	0	1	0	0	0	0	#NULL!	1	2	2	12345	1
0293	168.4	86.8	30.6	3	45.7	3371	136	87	2	#NULL!	#NULL!	37.3	50.1	-0.74	2	10	53	-16.1	0.36	2	1	#NULL!	26	1	1994	6	1		6	2	1	1	9	0	0	0	0	0	0	0	0	1	0	#NULL!	2	2	1	12345	1
0294	#NULL!	#NULL!	#NULL!	#NULL!	#NULL!	#NULL!	#NULL!	#NULL!	#NULL!	#NULL!	#NULL!	#NULL!	#NULL!	#NULL!	#NULL!	#NULL!	#NULL!	#NULL!	#NULL!	2	1	#NULL!	67	2	1953	10	1		8	6	2	6	9	0	0	0	0	0	0	0	0	1	0	#NULL!	2	2	2	12345	1
0295	155.7	62.6	25.8	2	34.6	2618	130	78	2	#NULL!	#NULL!	36.6	43.8	-2	2	98	54	19.9	0.46	2	2	2	44	1	1976	6	1		3	7	2	1	56	0	0	0	0	1	1	0	0	0	0	#NULL!	3	2	3	12345	1
0296	158.6	53.2	21.1	1	22.1	1775	97	60	2	#NULL!	#NULL!	23.3	56.3	1.33	1	64	55	-7.6	0.44	2	2	2	46	3	1974	5	1		8	2	2	7	6	0	0	0	0	0	1	0	0	0	0	#NULL!	1	2	1	124	1
0297	154.6	62.9	26.3	2	21.6	2226	121	78	2	#NULL!	#NULL!	38.3	51.8	0.441	1	13	60	8	0.4	2	2	2	29	1	1991	4	2	满族	6	2	1	7	9	0	0	0	0	0	0	0	0	1	0	#NULL!	2	2	1	12345	1
0298	180.2	97	29.9	3	50.8	5078	133	62	2	#NULL!	#NULL!	25.5	42.1	-2.35	2	19	64	7.4	0.44	2	1	#NULL!	37	1	1983	10	1		6	2	2	6	2	0	1	0	0	0	0	0	0	0	0	#NULL!	2	2	2	14	1
0299	173.4	73.4	24.4	2	53.8	4406	147	97	1	2	#NULL!	27.9	48.5	-1.07	2	17	49	20	0.45	2	1	#NULL!	43	1	1977	11	1		6	2	2	6	9	0	0	0	0	0	0	0	0	1	0	#NULL!	2	2	2	12345	1
0300	156.4	66.9	27.3	2	22.3	1675	160	86	1	2	#NULL!	39.4	45.3	-0.87	1	35	74	2.2	0.53	2	2	1	53	3	1967	9	1		6	2	2	6	56	0	0	0	0	1	1	0	0	0	0	#NULL!	3	2	2	12345	1
0301	171.3	84	28.6	3	49.3	4701	126	85	2	#NULL!	#NULL!	27.5	48.3	-1.11	2	17	51	17	0.44	2	1	#NULL!	50	3	1959	12	1		6	2	2	6	56	0	0	0	0	1	1	0	0	0	0	#NULL!	1	2	2	12345	1
0302	172.6	69.8	23.4	1	44.4	3501	182	102	1	2	#NULL!	26.8	46.1	-1.55	2	29	59	20	0.43	2	1	#NULL!	54	3	1966	9	1		6	2	2	6	126	1	1	0	0	0	1	0	0	0	0	#NULL!	1	2	2	12345	1
0303	180.2	87.2	26.9	2	54.5	4225	138	81	2	#NULL!	#NULL!	#NULL!	40.2	-2.74	3	15	53	-5.2	0.44	2	1	#NULL!	53	3	1967	3	1		7	2	2	5	126	1	1	0	0	0	1	0	0	0	0	#NULL!	2	2	2	12345	1
0304	156	61.7	25.4	2	30.7	2126	123	79	2	#NULL!	#NULL!	#NULL!	#NULL!	#NULL!	#NULL!	22	74	1.3	0.57	2	2	2	49	3	1971	6	1		8	7	3	1	9	0	0	0	0	0	0	0	0	1	0	#NULL!	3	2	3	234	0
0305	160	61.3	23.9	1	22.8	2005	125	71	2	#NULL!	#NULL!	44.5	36	-2.74	3	13	66	1.4	0.56	2	2	1	57	3	1963	1	1		8	7	2	7	9	0	0	0	0	0	0	0	0	1	0	#NULL!	2	2	2	6	0
0306	156.2	63	25.8	2	31.4	2060	144	81	1	1	2	40.1	40.2	-1.89	2	52	48	17.8	0.47	2	2	1	57	3	1963	7	1		8	5	2	5	1	1	0	0	0	0	0	0	0	0	0	#NULL!	1	2	2	12345	1
0307	156.1	55.7	22.9	1	26	2117	173	98	1	1	2	30.6	36.2	-2.7	3	22	#NULL!	-2.2	0.47	2	2	1	53	3	1967	6	2	畲族	2	7	2	7	136	1	0	1	0	0	1	0	0	0	0	#NULL!	3	2	2	6	0
0308	161.5	57	21.9	1	24.7	2546	125	80	2	#NULL!	#NULL!	27.4	37.8	-2.38	2	30	70	11	0.56	2	2	2	52	3	1968	10	1		3	4	2	6	6	0	0	0	0	0	1	0	0	0	0	#NULL!	3	2	2	12345	1
0309	#NULL!	#NULL!	#NULL!	#NULL!	#NULL!	#NULL!	#NULL!	#NULL!	#NULL!	#NULL!	#NULL!	#NULL!	#NULL!	#NULL!	#NULL!	#NULL!	#NULL!	#NULL!	#NULL!	2	1	#NULL!	46	3	1974	7	1		3	4	2	5	6	0	0	0	0	0	1	0	0	0	0	#NULL!	2	2	1	6	0
0310	148.2	59.4	27	2	25.3	2055	158	92	1	1	2	42	37.2	-2.5	3	24	59	6.5	0.53	2	2	1	57	3	1963	12	2	畲族	2	7	2	1	16	1	0	0	0	0	1	0	0	0	0	#NULL!	2	2	2	2	0
0311	163.8	55.1	20.5	1	33.1	3194	144	84	1	2	#NULL!	18.2	47.7	-0.39	1	68	46	17.8	0.45	2	2	1	52	3	1968	5	1		3	7	2	1	9	0	0	0	0	0	0	0	0	1	0	#NULL!	2	2	2	6	0
0312	158.7	63.1	25.1	2	24	1958	130	80	2	#NULL!	#NULL!	#NULL!	#NULL!	#NULL!	#NULL!	16	#NULL!	5.1	0.53	2	2	1	64	2	1955	12	1		9	7	2	7	6	0	0	0	0	0	1	0	0	0	0	#NULL!	2	2	2	6	0
0313	#NULL!	#NULL!	#NULL!	#NULL!	#NULL!	#NULL!	#NULL!	#NULL!	#NULL!	#NULL!	#NULL!	#NULL!	#NULL!	#NULL!	#NULL!	#NULL!	#NULL!	#NULL!	#NULL!	2	2	2	50	3	1970	7	1		3	5	2	8	6	0	0	0	0	0	1	0	0	0	0	#NULL!	2	2	2	245	0
0314	153	61.5	26.3	2	18.6	658	176	81	1	1	2	46.6	49.2	-0.1	1	12	#NULL!	-6.4	0.94	2	2	1	64	2	1956	10	1		9	7	2	8	12346	1	1	1	1	0	1	0	0	0	0	#NULL!	1	2	1	1234	1
0315	147.6	55.5	25.5	2	30.4	2100	157	92	1	1	2	43.8	36.6	-2.62	3	18	#NULL!	11.5	0.87	2	2	1	63	2	1957	6	1		9	7	4	6	16	1	0	0	0	0	1	0	0	0	0	#NULL!	2	2	2	6	0
0316	170.3	70.7	24.4	2	41.6	2801	147	80	1	2	#NULL!	22.3	47.4	-1.28	2	40	58	-5	0.43	2	1	#NULL!	59	3	1961	6	1		8	7	2	6	6	0	0	0	0	0	1	0	0	0	0	#NULL!	2	2	2	6	0
0317	157.2	55.2	22.3	1	30.5	1806	127	83	2	#NULL!	#NULL!	36.3	47.2	-0.5	1	61	68	1.7	0.52	2	2	2	46	3	1974	12	1		3	5	2	1	9	0	0	0	0	0	0	0	0	1	0	#NULL!	2	2	3	6	0
0318	153.4	63.7	27.1	2	29	3061	146	85	1	2	#NULL!	35.4	44.3	-1.08	2	23	75	1.7	0.5	2	2	1	56	3	1964	12	1		7	8	2	6	9	0	0	0	0	0	0	0	0	1	0	#NULL!	2	2	2	12345	1
0319	159.9	69.4	27.1	2	22.4	3348	121	79	1	1	1	40.4	40.8	-1.77	2	21	60	-2.1	0.55	2	2	1	57	3	1963	5	1		3	6	2	8	12	1	1	0	0	0	0	0	0	0	0	#NULL!	3	2	3	1345	1
0320	149.4	58	26	2	19.7	1293	131	84	2	#NULL!	#NULL!	38.9	39.4	-2.04	2	33	#NULL!	6.9	0.55	2	2	1	64	2	1956	7	1		2	6	2	8	16	1	0	0	0	0	1	0	0	0	0	#NULL!	1	3	1	123	1
0321	158.4	69.5	27.7	2	23.4	1037	158	93	1	2	#NULL!	39	46.5	-0.64	1	21	66	9.8	0.49	2	1	#NULL!	52	3	1968	12	1		2	7	2	8	9	0	0	0	0	0	0	0	0	1	0	#NULL!	3	3	3	6	0
0322	152.8	54.5	23.3	1	21.1	1136	126	79	2	#NULL!	#NULL!	36.3	36.7	-2.59	3	13	#NULL!	-2.8	0.54	2	2	1	69	2	1961	5	1		3	6	2	1	9	0	0	0	0	0	0	0	0	1	0	#NULL!	2	2	2	12345	1
0323	157	59.7	24.2	2	30	2255	121	80	2	#NULL!	#NULL!	36.3	47.2	-0.48	1	33	71	-10.1	0.48	2	2	2	41	1	1979	7	1		3	1	2	5	9	0	0	0	0	0	0	0	0	1	0	#NULL!	2	2	2	6	0
0324	159.9	67.6	26.4	2	31.7	2459	149	84	1	2	#NULL!	33.2	41.1	-2.55	3	37	73	3.7	0.5	2	1	#NULL!	58	3	1962	11	1		8	7	2	7	9	0	0	0	0	0	0	0	0	1	0	#NULL!	2	2	2	6	0
0325	158.6	56.5	22.5	1	27.4	2494	151	88	1	2	#NULL!	32	40	-1.93	2	30	61	7.4	0.46	2	2	2	44	1	1976	3	1		3	8	2	8	9	0	0	0	0	0	0	0	0	1	0	#NULL!	2	2	2	6	0
0326	160.4	63.6	24.7	2	27.3	2789	105	65	2	#NULL!	#NULL!	34.4	54.9	1.06	1	33	57	8.3	0.46	2	2	2	45	3	1975	2	1		8	4	2	7	9	0	0	0	0	0	0	0	0	1	0	#NULL!	1	2	2	12345	1
0327	145.4	49.3	23.3	1	22.3	2744	121	80	2	#NULL!	#NULL!	36.7	42	-1.54	2	59	52	15.9	0.47	2	2	2	31	1	1989	10	1		3	4	2	6	9	0	0	0	0	0	0	0	0	1	0	#NULL!	3	2	2	13	1
0328	156.9	57.2	23.2	1	28.4	1980	123	81	2	#NULL!	#NULL!	32.6	40.8	-1.78	2	24	58	16.1	0.54	2	2	1	55	3	1965	4	1		3	7	2	6	9	0	0	0	0	0	0	0	0	1	0	#NULL!	2	2	2	6	0
0329	158	50.4	20.2	1	27.9	2417	126	78	2	#NULL!	#NULL!	25.4	37.6	-2.4	2	27	54	5.9	0.57	2	2	1	56	3	1964	11	1		3	7	2	6	6	0	0	0	0	0	1	0	0	0	0	#NULL!	1	2	1	6	0
0330	155.5	67.5	27.9	2	21.3	1652	141	66	1	1	2	39.5	36.3	-2.68	3	11	#NULL!	9.8	0.77	2	2	1	68	2	1952	9	1		2	7	2	8	1	1	0	0	0	0	0	0	0	0	0	#NULL!	1	2	1	6	0
0331	151	59.6	26.1	2	19.7	1415	140	81	1	2	#NULL!	40	37.2	-2.49	2	24	69	3.1	0.6	2	2	1	59	3	1961	8	1		2	7	2	7	9	0	0	0	0	0	0	0	0	1	0	#NULL!	3	2	1	2	0
0332	156.9	65.1	26.4	2	26	1640	134	81	2	#NULL!	#NULL!	39.5	38.8	-2.17	2	20	67	-2.1	0.55	2	2	1	54	3	1966	3	1		8	6	2	6	9	0	0	0	0	0	0	0	0	1	0	#NULL!	2	2	2	2	0
0333	153	49.7	21.2	2	28.9	1377	171	87	1	2	#NULL!	33.3	39.5	-2.03	2	25	54	9.7	0.52	2	2	1	57	3	1963	8	1		8	5	2	6	9	0	0	0	0	0	0	0	0	1	0	#NULL!	2	2	2	1235	1
0334	158	56	22.4	1	29.3	1952	125	83	2	#NULL!	#NULL!	32.5	37	-2.53	3	9	60	7.3	0.43	2	2	1	56	3	1964	8	1		3	7	2	7	9	0	0	0	0	0	0	0	0	1	0	#NULL!	2	2	2	14	1
0335	160.3	50.9	19.8	1	24.6	2866	117	71	2	#NULL!	#NULL!	21.7	40.1	-1.91	2	79	53	8.8	0.43	2	2	2	24	1	1996	2	1		8	5	2	6	9	0	0	0	0	0	0	0	0	1	0	#NULL!	2	2	2	123	1
0336	170.1	72.2	25	2	43.7	3093	127	80	1	1	1	11.8	56.5	0.53	1	23	62	-16	0.51	2	1	#NULL!	57	3	1963	3	1		3	7	2	5	13	1	0	1	0	0	0	0	0	0	0	#NULL!	2	2	2	2	0
0337	163.4	58.9	22.1	1	34	3471	128	77	2	#NULL!	#NULL!	31.2	47.9	-0.35	1	12	57	10.5	0.45	2	2	2	44	1	1976	10	1		3	4	2	7	9	0	0	0	0	0	0	0	0	1	0	#NULL!	2	2	2	24	0
0338	164.5	62.7	23.2	1	34.4	1654	158	95	1	1	2	27.7	33.6	-4.04	3	17	#NULL!	5.5	0.84	2	1	#NULL!	73	2	1947	5	1		2	7	2	1	167	1	0	0	0	0	1	1	0	0	0	#NULL!	2	2	2	6	0
0339	153.1	68.5	29.2	3	34.4	2161	122	79	2	#NULL!	#NULL!	36.4	45.5	-0.83	1	11	60	8.4	0.48	2	2	1	50	3	1970	12	1		3	7	2	1	9	0	0	0	0	0	0	0	0	1	0	#NULL!	2	2	2	6	0
0340	155.7	61.7	25.5	2	26.9	1918	114	77	2	#NULL!	#NULL!	39.1	44.2	-1.1	2	30	75	14.2	0.39	2	2	1	54	3	1966	12	1		3	7	2	1	26	0	1	0	0	0	1	0	0	0	0	#NULL!	2	2	2	6	0
0341	151	54.3	23.8	1	23	2023	139	81	2	#NULL!	#NULL!	28.8	43.6	-1.21	2	22	52	6.8	0.48	2	2	1	56	3	1964	5	1		3	7	2	6	9	0	0	0	0	0	0	0	0	1	0	#NULL!	2	2	2	6	0
0342	160.3	57.5	22.4	1	29.1	1922	120	84	2	#NULL!	#NULL!	35.9	52.7	0.61	1	51	67	5.7	0.47	2	2	2	37	1	1983	7	1		3	8	2	5	9	0	0	0	0	0	0	0	0	1	0	#NULL!	3	2	3	6	0
0343	150	46.7	20.8	1	21.4	2162	137	79	2	#NULL!	#NULL!	28.1	44	-1.14	2	41	83	6.7	0.51	2	2	1	54	3	1966	1	1		3	5	2	5	6	0	0	0	0	1	0	0	0	0	0	#NULL!	1	2	2	135	1
0344	158.4	60	23.9	1	28.4	2537	127	81	2	#NULL!	#NULL!	29.9	36.6	-2.62	3	27	60	22.5	0.45	2	2	1	52	3	1968	9	1		3	8	2	7	9	0	0	0	0	0	0	0	0	1	0	#NULL!	2	2	2	1	1
0345	156.3	59.7	24.4	2	27.9	2727	109	57	2	#NULL!	#NULL!	34.7	37.3	-2.48	2	32	61	10.5	0.47	2	2	2	46	3	1974	11	1		3	4	2	7	9	0	0	0	0	0	0	0	0	1	0	#NULL!	2	2	2	1	1
0346	154.7	51.4	21.5	1	27.1	2192	108	53	2	#NULL!	#NULL!	33.4	56.4	1.35	1	31	69	11.2	0.58	2	2	2	54	3	1966	12	1		8	5	2	8	9	0	0	0	0	0	0	0	0	1	0	#NULL!	2	2	2	12345	1
0347	149.4	51.2	22.9	1	29	1875	140	63	1	2	#NULL!	33.6	41.7	-1.58	2	43	#NULL!	-3.5	0.45	2	2	1	60	2	1960	7	1		8	7	2	7	6	0	0	0	0	0	1	0	0	0	0	#NULL!	2	2	2	1345	1
0348	154.4	49.5	20.8	1	15.7	1524	142	72	1	2	#NULL!	34.3	34.2	-3.09	3	10	#NULL!	11.7	0.54	2	2	1	71	2	1949	5	1		2	7	2	8	6	0	0	0	0	0	1	0	0	0	0	#NULL!	2	2	2	6	0
0349	160	55.1	21.5	1	33.4	2090	119	68	2	#NULL!	#NULL!	31.6	58.1	1.69	1	40	51	22.7	0.46	2	1	#NULL!	41	1	1979	9	1		3	7	2	8	9	0	0	0	0	0	0	0	0	1	0	#NULL!	2	2	2	3	0
0350	155.6	53.8	22.2	1	30.9	2508	110	62	2	#NULL!	#NULL!	28.7	55	1.08	1	68	48	12.2	0.43	2	2	2	42	1	1978	11	1		8	8	2	6	9	0	0	0	0	0	0	0	0	1	0	#NULL!	2	2	2	12345	1
0351	155.4	58.5	24.2	2	29	2016	140	87	1	2	#NULL!	33.1	47.1	-0.52	1	28	62	12.5	0.51	2	1	#NULL!	58	3	1962	11	1		3	7	2	8	1	1	0	0	0	0	0	0	0	0	0	#NULL!	2	2	2	4	0
0352	150.3	70.1	31	3	25.6	2301	143	76	1	2	#NULL!	45.4	35.6	-2.81	3	16	#NULL!	#NULL!	1.1	2	2	1	75	2	1945	11	1		2	7	4	8	6	0	0	0	0	0	1	0	0	0	0	#NULL!	1	2	1	6	0
0353	145.7	57.6	27.1	2	20.3	1766	152	69	1	2	#NULL!	42.2	41.7	-1.59	2	23	#NULL!	5.9	0.62	2	2	1	66	2	1954	11	1		9	7	2	7	1	1	0	0	0	0	0	0	0	0	0	#NULL!	2	2	1	23	0
0354	152.4	53.2	22.9	1	26.1	2442	101	65	2	#NULL!	#NULL!	34.6	41	-1.73	2	34	#NULL!	16.5	0.59	2	2	1	60	2	1960	4	1		2	7	2	7	16	1	0	0	0	0	1	0	0	0	0	#NULL!	1	1	2	6	0
0355	149.5	60.8	27.2	2	26	1379	114	69	2	#NULL!	#NULL!	43.5	48	-0.32	1	20	#NULL!	6.7	0.56	2	2	1	61	2	1959	9	1		8	2	2	6	34	0	0	1	1	0	0	0	0	0	0	#NULL!	2	1	2	14	1
0356	155.1	62.3	25.9	2	28.3	1450	174	71	1	1	2	37.1	49.4	-0.05	1	16	#NULL!	5.1	0.64	2	2	1	65	2	1955	9	1		2	7	4	8	14	1	0	0	1	0	0	0	0	0	0	#NULL!	2	2	2	12	1
0357	153.6	66.1	28	3	23	2130	145	90	1	2	#NULL!	42.8	47.8	-0.38	1	18	#NULL!	-6.5	0.7	2	2	1	59	3	1961	9	1		2	7	2	7	1247	1	1	0	1	0	0	1	0	0	0	#NULL!	1	2	1	13	1
0358	147.3	44.5	20.5	1	21.7	1667	112	79	2	#NULL!	#NULL!	31.1	49.8	0.03	1	14	68	5.8	0.5	2	2	2	46	3	1974	2	1		3	5	2	1	9	0	0	0	0	0	0	0	0	1	0	#NULL!	2	2	2	135	1
0359	152.8	50.2	21.5	1	24.4	2384	138	90	1	2	#NULL!	27.3	42.2	-1.49	2	30	52	3.4	0.44	2	2	1	49	3	1971	8	1		2	5	2	1	1	1	0	0	0	0	0	0	0	0	0	#NULL!	1	2	2	1345	1
0360	#NULL!	#NULL!	#NULL!	#NULL!	#NULL!	#NULL!	#NULL!	#NULL!	#NULL!	#NULL!	#NULL!	#NULL!	#NULL!	#NULL!	#NULL!	#NULL!	#NULL!	#NULL!	#NULL!	2	1	#NULL!	55	3	1965	10	1		7	2	2	6	1	1	0	0	0	0	0	0	0	0	0	#NULL!	2	2	2	1	1
0361	154.6	50.6	21.2	1	25.3	2037	107	66	2	#NULL!	#NULL!	26.7	51.2	0.36	1	48	71	7.2	0.45	2	2	2	43	1	1976	11	1		8	7	2	7	9	0	0	0	0	0	0	0	0	1	0	#NULL!	2	3	1	24	0
0362	154	47.8	20.2	1	24.7	2075	134	81	2	#NULL!	#NULL!	23.7	47.2	-0.5	1	43	63	5.7	0.51	2	2	1	56	3	1964	8	1		3	6	2	8	9	0	0	0	0	0	0	0	0	1	0	#NULL!	2	2	2	6	0
0363	164.5	60.5	22.4	1	19.7	2256	131	80	2	#NULL!	#NULL!	38.6	35.2	-2.9	3	13	#NULL!	#NULL!	0.45	2	2	1	56	3	1964	5	1		2	7	2	8	6	0	0	0	0	0	1	0	0	0	0	#NULL!	1	2	1	5	0
0364	157.6	62.3	25.1	2	26.1	2261	153	81	1	1	2	38.6	40.7	-1.08	2	12	#NULL!	1.4	0.66	2	2	1	58	3	1962	6	1		9	7	4	8	16	1	0	0	0	0	1	0	0	0	0	#NULL!	2	2	2	5	0
0365	164.9	80.4	29.6	3	27.1	1660	151	83	1	1	2	38.7	39.3	-2.91	3	6	#NULL!	#NULL!	1.1	2	1	#NULL!	66	2	1956	1	1		3	7	2	6	126	1	1	0	0	0	1	0	0	0	0	#NULL!	2	2	1	45	0
0366	146.2	61.8	28.9	3	28.7	715	152	76	1	1	2	44.3	40.4	-1.86	2	30	#NULL!	1.9	0.74	2	2	1	74	2	1946	11	1		2	7	2	8	1	1	0	0	0	0	0	0	0	0	0	#NULL!	2	2	2	123	1
0367	154.8	64.2	26.8	2	21.7	1191	130	83	2	#NULL!	#NULL!	40.6	42.8	-1.37	2	24	58	18.1	0.55	2	2	1	56	3	1964	8	1		2	7	2	6	9	0	0	0	0	0	0	0	0	1	0	#NULL!	2	2	2	124	1
0368	169.1	67.6	23.6	1	47.5	4512	134	71	2	#NULL!	#NULL!	23.2	48.4	-1.09	2	124	57	-5.2	0.42	2	1	#NULL!	35	1	1985	10	1		6	2	2	1	9	0	0	0	0	0	0	0	0	1	0	#NULL!	2	2	2	12	1
0369	#NULL!	#NULL!	#NULL!	#NULL!	#NULL!	#NULL!	#NULL!	#NULL!	#NULL!	#NULL!	#NULL!	#NULL!	#NULL!	#NULL!	#NULL!	#NULL!	#NULL!	#NULL!	#NULL!	2	1	#NULL!	35	1	1985	8	1		7	2	2	7	9	0	0	0	0	0	0	0	0	1	0	#NULL!	2	2	2	6	0
0370	153.2	49.3	21	1	28.7	3016	106	69	2	#NULL!	#NULL!	31.4	43.1	-1.32	2	50	61	9.5	0.42	2	2	2	32	1	1988	1	1		6	2	2	7	9	0	0	0	0	0	0	0	0	1	0	#NULL!	3	2	2	234	0
0371	155.7	52.8	21.8	1	22.6	2725	134	80	1	1	1	29.7	39.6	-2.01	2	29	54	8.5	0.53	2	2	1	51	3	1969	5	1		3	4	2	7	1	1	0	0	0	0	0	0	0	0	0	#NULL!	2	2	2	235	0
0372	172.5	69.1	23.2	1	43.7	4193	143	94	1	2	#NULL!	30.3	48.8	-1.01	2	120	57	-7.1	0.39	2	1	#NULL!	45	3	1975	11	1		8	2	2	6	9	0	0	0	0	0	0	0	0	1	0	#NULL!	2	2	2	1	1
0373	155.3	59.3	24.6	2	28.4	2576	123	69	2	#NULL!	#NULL!	41.8	33.5	-3.23	3	28	45	17.7	0.38	2	2	2	27	1	1993	3	1		8	2	2	7	9	0	0	0	0	0	0	0	0	1	0	#NULL!	2	2	2	12345	1
0374	150.8	53.5	23.5	1	20.6	1600	149	92	1	2	#NULL!	34.8	41.8	-1.58	2	20	71	10.3	0.46	2	2	1	55	3	1965	5	1		3	7	2	8	6	0	0	0	0	0	1	0	0	0	0	#NULL!	2	2	2	6	0
0375	163.3	71.9	27	2	42.5	3331	120	80	2	#NULL!	#NULL!	26.5	43.3	-2.1	2	25	47	-4	0.43	2	1	#NULL!	55	3	1965	10	1		8	4	2	5	9	0	0	0	0	0	0	0	0	1	0	#NULL!	2	2	2	135	1
0376	158.6	60	23.9	1	30	1469	146	88	1	2	#NULL!	25.8	52.3	-0.3	1	27	#NULL!	12.2	0.75	2	1	#NULL!	67	2	1953	11	1		2	7	2	8	9	0	0	0	0	0	0	0	0	1	0	#NULL!	2	2	1	13	1
0377	#NULL!	#NULL!	#NULL!	#NULL!	#NULL!	#NULL!	#NULL!	#NULL!	#NULL!	#NULL!	#NULL!	#NULL!	#NULL!	#NULL!	#NULL!	#NULL!	#NULL!	#NULL!	#NULL!	2	2	1	56	3	1964	10	1		3	1	2	8	6	0	0	0	0	0	1	0	0	0	0	#NULL!	2	2	2	6	0
0378	160.8	80.3	31.1	3	30.1	2122	125	75	1	1	1	38.1	44.3	-1.06	2	11	49	3.7	0.49	2	2	1	58	3	1962	5	1		8	7	4	8	1236	1	1	1	0	0	1	0	0	0	0	#NULL!	2	2	1	1234	1
0379	165.8	60.7	22.1	1	31.7	1695	154	69	1	1	2	8.8	41.5	-2.47	2	24	#NULL!	#NULL!	0.87	2	1	#NULL!	70	2	1950	2	1		2	7	2	5	16	1	0	0	0	0	1	0	0	0	0	#NULL!	2	2	1	6	0
0380	168.4	62.7	22.1	1	26.3	2172	117	77	2	#NULL!	#NULL!	37.6	34.2	-3.1	3	15	60	10.7	0.51	2	1	#NULL!	53	3	1967	6	1		3	6	2	7	9	0	0	0	0	0	0	0	0	1	0	#NULL!	2	2	2	6	0
0381	152.8	49.3	21.1	1	19.7	1749	154	83	1	1	2	37.1	45.1	-0.91	1	25	55	9.7	0.45	2	2	1	58	3	1962	10	1		8	7	2	7	126	1	1	0	0	0	1	0	0	0	0	#NULL!	2	2	1	23	0
0382	152	53.9	23.3	1	10.4	1343	190	86	1	2	#NULL!	39.7	34.7	-2.99	3	22	#NULL!	-3	0.74	2	2	1	63	2	1957	2	1		3	7	2	7	9	0	0	0	0	0	0	0	0	1	0	#NULL!	2	2	2	6	0
0383	152.7	63.7	27.3	2	31.6	1232	157	83	1	2	#NULL!	40.9	40.8	-1.76	2	12	58	0.7	0.53	2	2	1	49	3	1971	7	1		3	7	2	7	9	0	0	0	0	0	0	0	0	1	0	#NULL!	2	2	2	6	0
0384	151.8	47.9	20.8	1	24	1766	145	97	1	2	#NULL!	34.8	45.7	-0.79	1	14	79	5.4	0.59	2	2	1	57	3	1963	5	1		3	7	2	6	9	0	0	0	0	0	0	0	0	1	0	#NULL!	2	2	2	6	0
0385	148.8	65.2	29.4	3	27.6	2014	155	88	1	1	2	41.7	38.4	-2.26	2	48	#NULL!	13.5	0.58	2	2	1	65	2	1955	11	1		9	7	2	7	12	1	1	0	0	0	0	0	0	0	0	#NULL!	2	2	2	6	0
0386	151.4	64.1	28	3	25.4	2757	131	88	2	#NULL!	#NULL!	44.2	41.7	-1.59	2	21	64	5	0.48	2	2	2	46	3	1974	6	1		3	7	2	7	9	0	0	0	0	0	0	0	0	1	0	#NULL!	2	2	2	6	0
0387	158.8	72.1	28.6	3	24.4	1560	149	87	1	2	#NULL!	41.1	41.1	-1.7	2	17	61	17	0.63	2	2	1	48	3	1972	4	1		2	7	2	6	9	0	0	0	0	0	0	0	0	1	0	#NULL!	2	2	2	6	0
0388	151	50.7	22.2	1	26.6	1890	154	85	1	2	#NULL!	33.4	43.5	-1.23	2	36	57	17.2	0.51	2	2	1	57	3	1963	10	1		2	7	2	7	9	0	0	0	0	0	0	0	0	1	0	#NULL!	2	2	2	6	0
0389	150.3	63.5	28.1	3	26.3	1866	162	81	1	2	#NULL!	38.7	31.8	-3.57	3	24	#NULL!	2.9	0.71	2	2	1	57	3	1962	12	1		2	1	2	5	3	0	0	1	0	0	0	0	0	0	0	#NULL!	2	2	2	6	0
0390	170.4	72.7	25	2	42	3108	138	81	2	#NULL!	#NULL!	22.9	50.6	-0.66	1	35	70	-12.9	0.45	2	1	#NULL!	54	3	1965	12	1		3	4	2	6	48	0	0	0	1	0	0	0	1	0	0	#NULL!	2	2	2	6	0
0391	151.4	58	25.3	2	26.3	1959	179	75	1	1	2	35.5	48.5	-0.24	1	30	#NULL!	0.4	0.59	2	2	1	56	3	1964	8	2	畲族	3	7	2	7	13	1	0	1	0	0	0	0	0	0	0	#NULL!	2	2	2	6	0
0392	161.2	61	23.5	1	37.7	2547	164	82	1	2	#NULL!	25.1	45.7	-1.64	2	15	#NULL!	7	0.5	2	2	1	54	3	1966	11	1		3	7	2	8	12	1	1	0	0	0	0	0	0	0	0	#NULL!	2	2	2	3	0
0393	148.9	60.6	27.3	2	20.7	1775	128	80	2	#NULL!	#NULL!	40.5	52	0.46	1	55	#NULL!	-2	0.57	2	1	#NULL!	63	2	1957	6	1		2	7	2	6	56	0	0	0	0	1	1	0	0	0	0	#NULL!	2	2	2	6	0
0394	149.6	48.1	21.5	1	22	2371	120	71	2	#NULL!	#NULL!	32.5	39.4	-2.04	2	27	61	8.3	0.4	2	2	2	43	1	1977	9	1		3	1	2	7	9	0	0	0	0	0	0	0	0	1	0	#NULL!	2	2	2	35	0
0395	156.7	53.7	21.9	1	26	1675	141	85	1	2	#NULL!	33.2	33.1	-3.31	3	27	77	7.7	0.56	2	2	1	57	3	1963	9	1		3	7	2	7	9	0	0	0	0	0	0	0	0	1	0	#NULL!	2	2	2	6	0
0396	163.5	62.5	23.4	1	29.7	2580	138	70	2	#NULL!	#NULL!	28.7	58.5	1.77	1	42	54	19.3	0.57	1	2	2	49	3	1971	7	1		3	7	2	8	6	0	0	0	0	0	1	0	0	0	0	#NULL!	2	2	2	6	0
0397	153.8	64.3	27.2	2	15.8	1639	149	88	1	1	2	43.8	36.2	-2.7	3	21	#NULL!	14.1	0.57	1	2	1	61	2	1959	10	1		2	7	2	8	1	1	0	0	0	0	0	0	0	0	0	#NULL!	2	2	1	35	0
0398	158.5	44.7	17.8	1	21.8	1666	115	60	2	#NULL!	#NULL!	23.1	34.3	-3.07	3	19	58	-4.3	0.53	1	2	1	54	3	1966	5	1		2	7	2	8	6	0	0	0	0	0	1	0	0	0	0	#NULL!	3	2	1	6	0
0399	161	51.5	19.9	1	22	2099	105	52	2	#NULL!	#NULL!	31.1	40.7	-1.78	2	75	62	11	0.49	1	2	2	21	1	1999	12	1		3	8	2	1	9	0	0	0	0	0	0	0	0	1	0	#NULL!	1	2	2	135	1
0400	165.2	59.6	21.8	1	36	2225	127	58	2	#NULL!	#NULL!	23.3	44.4	-1.05	2	25	58	2.3	0.45	1	2	2	41	1	1979	11	1		3	5	2	7	6	0	0	0	0	0	1	0	0	0	0	#NULL!	2	2	1	6	0
0401	156	59	24.2	2	20.3	2023	153	84	1	1	2	38.6	31.9	-4.39	3	19	#NULL!	-2.2	0.75	1	1	#NULL!	64	2	1956	8	1		2	7	2	8	16	1	0	0	0	0	1	0	0	0	0	#NULL!	1	2	1	6	0
0402	149.6	40.8	18.2	1	17.6	2048	115	75	2	#NULL!	#NULL!	26	38.6	-2.21	2	16	66	4.7	0.56	1	2	1	56	3	1964	7	1		2	7	2	8	5	0	0	0	0	1	0	0	0	0	0	#NULL!	2	2	2	2	0
0403	165.5	62.1	22.7	1	37.7	1397	149	93	1	1	2	27.3	41	-2.56	3	19	#NULL!	3.3	0.79	1	1	#NULL!	61	2	1959	6	1		3	7	2	8	1	1	0	0	0	0	0	0	0	0	0	#NULL!	2	2	2	2	0
0404	152.3	59.3	25.6	2	19.3	1975	143	70	1	1	2	40.3	39.1	-2.11	2	60	#NULL!	5.4	0.77	1	2	1	66	2	1954	3	1		9	7	2	8	12	1	1	0	0	0	0	0	0	0	0	#NULL!	2	2	2	6	0
0405	142	43.9	21.8	1	18.8	1131	143	81	1	2	#NULL!	40	26.4	-4.64	3	11	#NULL!	8.7	1.12	1	2	1	68	2	1952	2	1		9	7	2	8	56	0	0	0	0	1	1	0	0	0	0	#NULL!	1	1	1	2	0
0406	147.5	52.3	24	2	22.3	1790	131	80	1	1	1	33.5	46.6	-0.61	1	24	62	7.6	0.61	1	2	1	53	3	1967	11	1		2	7	2	7	12	0	1	1	0	0	0	0	0	0	0	#NULL!	2	2	1	2	0
0407	140.4	59	29.9	3	22.4	1316	146	76	1	1	2	47	60.9	-1.73	2	27	#NULL!	8	0.96	1	2	2	44	1	1976	5	1		3	7	2	8	9	0	0	0	0	0	0	0	0	1	0	#NULL!	2	1	2	2	0
0408	151.2	60.7	26.6	2	42.5	2420	176	106	1	2	#NULL!	33.2	42	-2.37	2	30	#NULL!	#NULL!	0.65	1	1	#NULL!	50	3	1970	2	1		2	7	2	7	1	1	0	0	0	0	0	0	0	0	0	#NULL!	2	2	2	6	0
0409	144.9	58.5	27.9	2	17.4	1477	125	80	2	#NULL!	#NULL!	45.9	44.5	-1.04	2	24	#NULL!	2	0.66	1	2	1	62	2	1958	12	1		2	7	2	7	6	0	0	0	0	0	1	0	0	0	0	#NULL!	2	1	1	6	0
0410	148.7	46	20.8	1	23.1	1577	119	73	2	#NULL!	#NULL!	24.9	44.9	-0.95	1	27	69	0.4	0.71	1	2	1	52	3	1968	7	1		2	7	2	7	9	0	0	0	0	0	0	0	0	1	0	#NULL!	2	2	1	6	0
0411	153	51.1	21.8	1	24.4	1359	129	87	2	#NULL!	#NULL!	34	41.5	-1.62	2	45	45	1.3	0.47	1	2	2	50	3	1970	10	1		2	7	2	8	9	0	0	0	0	0	0	0	0	1	0	#NULL!	2	2	2	6	0
0412	150.4	50.6	22.4	1	25	1689	169	81	1	2	#NULL!	35.5	35.7	-2.8	3	18	#NULL!	-4	0.59	1	2	1	64	2	1956	9	1		9	7	2	7	7	0	0	0	0	0	0	1	0	0	0	#NULL!	2	2	2	6	0
0413	151.6	50.9	22.1	1	24	2017	155	80	1	2	#NULL!	33.3	42.1	-1.51	2	20	60	-8.8	0.6	1	2	1	59	3	1961	9	1		9	7	2	7	9	0	0	0	0	0	0	0	0	1	0	#NULL!	2	2	1	6	0
0414	165.2	56.1	20.6	1	32	1880	151	75	1	2	#NULL!	21.3	39.2	-2.93	3	36	#NULL!	-19	0.86	1	1	#NULL!	67	2	1953	10	1		2	7	2	7	9	0	0	0	0	0	0	0	0	1	0	#NULL!	2	2	2	6	0
0415	176.9	69.8	22.3	1	42.6	4142	147	88	1	2	#NULL!	25.5	39.8	-2.82	3	26	61	-0.7	0.49	1	1	#NULL!	42	1	1978	11	1		3	7	2	7	6	0	0	0	0	0	1	0	0	0	0	#NULL!	2	2	2	6	0
0416	159.3	51.5	20.3	1	22.1	2588	166	92	1	1	2	23.2	34.6	-3	3	21	#NULL!	2.3	0.87	1	2	1	63	2	1957	8	1		9	7	2	8	156	1	0	0	0	1	1	0	0	0	0	#NULL!	3	2	1	6	0
0417	149	46.1	20.8	1	30.1	2226	165	66	1	1	2	30.8	38.9	-2.14	2	22	#NULL!	13.9	0.69	1	2	1	65	2	1955	6	1		9	7	2	8	16	1	0	0	0	0	1	0	0	0	0	#NULL!	3	2	1	2	0
0418	158.4	65	25.9	2	27.4	2110	146	91	1	2	#NULL!	39.6	37.7	-2.39	2	24	55	7	0.58	1	2	1	58	3	1962	1	1		2	7	2	8	9	0	0	0	0	0	0	0	0	1	0	#NULL!	2	2	1	2	0
0419	158.9	61.8	24.5	2	23.8	2041	146	76	1	2	#NULL!	35.9	42.1	-1.52	2	19	#NULL!	5.7	0.8	1	2	1	61	2	1959	10	1		9	7	2	7	17	1	0	0	0	0	0	1	0	0	0	#NULL!	2	2	2	6	0
0420	163.3	64.6	24.2	2	37.7	2922	142	88	1	2	#NULL!	31.8	58.5	0.93	1	26	56	-8.2	0.59	1	1	#NULL!	55	3	1965	1	1		2	7	1	1	6	0	0	0	0	0	1	0	0	0	0	#NULL!	2	2	1	6	0
0421	169.9	57.6	20	1	35.7	3517	141	77	1	2	#NULL!	20.5	42.9	-2.19	2	27	71	10	0.52	1	1	#NULL!	57	3	1963	9	1		3	7	2	1	5	0	0	0	0	1	0	0	0	0	0	#NULL!	2	2	2	15	1
0422	169	68	23.8	1	41.2	3196	139	65	2	#NULL!	#NULL!	25.2	46.9	-1.4	2	20	48	7.3	0.48	1	1	#NULL!	32	1	1988	3	1		8	1	2	1	9	0	0	0	0	0	0	0	0	1	0	#NULL!	2	2	2	6	0
0423	149.5	51.9	23.2	1	23.7	2065	121	73	2	#NULL!	#NULL!	33.9	34.8	-2.96	3	22	63	2	0.65	1	2	1	58	3	1962	9	1		2	7	2	8	5	0	0	0	0	1	0	0	0	0	0	#NULL!	2	2	2	6	0
0424	155.7	53.7	22.2	1	23.1	980	143	76	1	2	#NULL!	34.2	36.5	-2.62	3	23	#NULL!	6	0.66	1	2	1	65	2	1955	8	1		9	7	2	8	1	1	0	0	0	0	0	0	0	0	0	#NULL!	2	2	2	3	0
0425	149.7	49.4	22	1	25	1770	131	77	2	#NULL!	#NULL!	3	49.5	-0.04	1	30	#NULL!	2.3	1.28	1	2	1	66	2	1954	5	1		9	7	2	8	9	0	0	0	0	0	0	0	0	1	0	#NULL!	2	2	2	2	0
0426	153.8	59	24.9	2	25	2353	122	85	2	#NULL!	#NULL!	33.6	45.8	-0.77	1	27	49	0.6	0.55	1	2	1	43	1	1977	6	1		2	7	2	1	56	0	0	0	0	1	1	0	0	0	0	#NULL!	1	2	3	235	0
0427	148.6	49.7	22.5	1	27.1	1683	126	78	2	#NULL!	#NULL!	29.9	36	-2.73	3	124	62	6.6	0.53	1	2	2	47	3	1973	4	1		2	7	2	1	9	0	0	0	0	0	0	0	0	1	0	#NULL!	3	2	1	123	1
0429	163.6	65.6	24.5	2	38.7	1873	144	90	1	2	#NULL!	32.9	48.5	-1.07	2	23	#NULL!	-9.8	0.5	1	1	#NULL!	60	2	1960	8	1		3	7	2	8	56	0	0	0	0	1	1	0	0	0	0	#NULL!	2	2	1	6	0
0430	156.2	51.3	21	1	29	1273	127	73	2	#NULL!	#NULL!	30.6	38.4	-2.26	2	85	58	12.2	0.42	1	2	2	38	1	1982	7	1		3	7	2	1	9	0	0	0	0	0	0	0	0	1	0	#NULL!	2	2	2	12345	1
0431	149.3	46	20.6	1	22.3	1734	143	88	1	1	2	31.9	30.7	-3.78	3	52	#NULL!	10.3	0.6	1	2	1	64	2	1956	3	1		9	7	2	8	1	1	0	0	0	0	0	0	0	0	0	#NULL!	1	2	2	2	0
0432	153.7	46.7	19.8	1	23.1	1226	144	67	1	2	#NULL!	23.4	34.6	-3.01	3	37	#NULL!	-0.9	1.27	1	2	1	68	2	1952	5	1		9	7	2	8	9	0	0	0	0	0	0	0	0	1	0	#NULL!	2	2	1	23	0
0433	154.5	47.8	20	1	22.6	1715	164	83	1	2	#NULL!	27.2	38.3	-2.27	2	13	#NULL!	1.7	1.53	1	2	1	63	2	1957	1	1		2	7	2	8	1	1	0	0	0	0	0	0	0	0	0	#NULL!	2	2	1	1	1
0434	162.6	65.8	24.9	2	44.3	2952	154	93	1	2	#NULL!	26.7	58.3	0.9	1	128	56	10.4	0.48	1	1	#NULL!	25	1	1995	9	1		6	8	1	5	57	0	0	0	0	1	0	1	0	0	0	#NULL!	2	2	2	2345	0
0435	154.9	57.8	24.1	2	22	2774	150	71	1	1	2	36.6	40.4	-1.85	2	26	#NULL!	0.1	0.86	1	2	1	55	3	1965	2	1		2	7	2	8	1	1	0	0	0	0	0	0	0	0	0	#NULL!	2	2	2	23	0
0436	155	56.1	23.4	1	26.4	3365	125	81	2	#NULL!	#NULL!	24.9	48.4	-1.09	2	44	62	#NULL!	0.54	1	1	#NULL!	56	3	1964	5	1		2	7	2	8	9	0	0	0	0	0	0	0	0	1	0	#NULL!	2	2	1	6	0
0437	147.5	44.4	20.4	1	23.4	1000	137	67	2	#NULL!	#NULL!	34	34.5	-3.03	3	25	#NULL!	-1.2	1.81	1	2	1	71	2	1949	9	1		9	7	2	7	5	0	0	0	0	1	0	0	0	0	0	#NULL!	2	2	1	6	0
0438	160.6	65.1	25.2	2	23.8	1712	110	70	2	#NULL!	#NULL!	37.1	47.8	-0.36	1	15	63	7.3	0.62	1	2	2	33	1	1987	7	1		3	7	2	6	9	0	0	0	0	0	0	0	0	1	0	#NULL!	2	2	2	12345	1
0439	152.5	43.8	18.8	1	20.6	1713	183	80	1	2	#NULL!	30.8	42.5	-2.27	2	15	#NULL!	-8.5	0.96	1	1	#NULL!	72	2	1948	3	1		2	7	2	7	1	1	0	0	0	0	0	0	0	0	0	#NULL!	2	2	2	6	0
0440	152	44.8	19.4	1	20.6	2679	104	64	2	#NULL!	#NULL!	34.4	38.6	-2.2	2	62	49	20.3	0.47	1	2	2	32	1	1988	10	1		8	7	2	8	9	0	0	0	0	0	0	0	0	1	0	#NULL!	2	2	2	12345	1
0441	153.2	53.6	22.8	1	26	2606	145	71	1	1	2	29.4	49.1	-0.12	1	25	54	10.7	0.77	1	2	1	51	3	1969	6	1		9	7	2	7	12	1	1	0	0	0	0	0	0	0	0	#NULL!	1	2	1	12345	1
0442	156.5	55.1	22.5	1	22.3	1329	138	87	2	#NULL!	#NULL!	25.3	43.2	-1.3	2	45	57	16.7	0.58	1	2	2	45	3	1975	12	1		2	7	2	7	9	0	0	0	0	0	0	0	0	1	0	#NULL!	2	2	2	12345	1
0443	150.8	61.2	26.9	2	26.9	1800	127	75	2	#NULL!	#NULL!	#NULL!	#NULL!	#NULL!	#NULL!	40	59	3.9	0.67	1	2	2	41	1	1979	8	1		3	7	2	8	9	0	0	0	0	0	0	0	0	1	0	#NULL!	2	2	2	135	1
0444	159.2	52	20.5	1	31.3	1635	132	72	2	#NULL!	#NULL!	20.1	39.9	-2.78	3	14	#NULL!	-5.5	0.57	1	1	#NULL!	67	2	1953	4	1		2	7	2	8	10	0	0	0	0	0	0	0	0	0	1	#NULL!	2	2	2	2	0
0445	154.8	62.5	26.1	2	30.3	1872	135	90	1	2	#NULL!	41.4	35.6	-2.8	3	18	52	4.5	0.46	1	2	2	37	1	1983	7	1		3	7	2	8	9	0	0	0	0	0	0	0	0	1	0	#NULL!	1	2	2	2345	0
0446	153.2	52.1	22.2	1	25	1871	124	84	2	#NULL!	#NULL!	34.9	42.2	-1.48	2	36	69	2.5	0.66	1	2	1	53	3	1967	4	1		2	7	2	8	6	0	0	0	0	0	1	0	0	0	0	#NULL!	1	3	3	6	0
0447	132.2	46.9	26.8	2	23.6	2655	141	79	1	2	#NULL!	45.8	30.2	-3.9	3	18	#NULL!	0.5	0.79	1	2	1	67	2	1953	4	1		9	7	4	7	2	0	1	0	0	0	0	0	0	0	0	#NULL!	2	2	2	6	0
0448	149.3	41.9	18.8	1	21	2176	105	72	2	#NULL!	#NULL!	31.7	38.3	-2.27	2	34	64	-8.1	0.64	1	2	1	55	3	1965	6	1		2	7	2	8	6	0	0	0	0	0	1	0	0	0	0	#NULL!	2	2	1	2	0
0449	154.2	42.1	17.7	1	25.9	1753	116	76	2	#NULL!	#NULL!	30.3	46.2	-0.69	1	132	54	-1.1	0.48	1	2	2	36	1	1984	6	1		3	7	2	8	9	0	0	0	0	0	0	0	0	1	0	#NULL!	2	2	2	6	0
0450	148.3	57.5	26.1	2	22.8	1431	120	68	2	#NULL!	#NULL!	35.6	44.2	-1.1	2	84	68	11.7	0.71	1	2	2	42	1	1978	12	1		2	7	2	8	9	0	0	0	0	0	0	0	0	1	0	#NULL!	2	2	2	4	0
0451	153.7	68.9	29.2	3	26.3	2233	140	83	2	#NULL!	#NULL!	33.3	49	-0.14	1	35	54	8.9	0.58	1	2	2	49	3	1971	9	1		2	7	2	6	9	0	0	0	0	0	0	0	0	1	0	#NULL!	2	2	1	6	0
0452	151.8	62.1	26.9	2	24.3	1563	163	66	1	2	#NULL!	40.5	45.3	-0.88	1	15	#NULL!	6.3	0.62	1	2	1	75	2	1945	9	1		9	7	2	1	2	0	1	0	0	0	0	0	0	0	0	#NULL!	2	2	2	6	0
0453	147.9	54.6	25	2	22.3	1972	107	74	2	#NULL!	#NULL!	#NULL!	#NULL!	#NULL!	#NULL!	23	70	0.8	0.84	1	2	2	40	1	1980	5	1		3	7	2	8	9	0	0	0	0	0	0	0	0	1	0	#NULL!	2	2	2	35	0
0454	145.7	48.9	23	1	14.7	800	123	75	1	1	1	33.2	38.8	-2.18	2	10	#NULL!	-7.4	0.67	1	2	1	73	2	1947	6	1		9	7	2	8	1	1	0	0	0	0	0	0	0	0	0	#NULL!	2	1	2	13	1
0455	159.2	58.1	22.9	1	34.6	1623	127	79	2	#NULL!	#NULL!	18.1	51.9	-0.4	1	26	64	8.3	0.63	1	1	#NULL!	59	3	1961	3	1		3	7	2	6	6	0	0	0	0	0	1	0	0	0	0	#NULL!	2	2	1	6	0
0456	154.5	53.8	22.5	1	23.7	2267	100	57	2	#NULL!	#NULL!	32	47.3	-0.47	1	23	88	5.3	0.66	1	2	1	58	3	1962	1	1		2	7	2	8	9	0	0	0	0	0	0	0	0	1	0	#NULL!	2	2	2	6	0
0457	159.2	57.8	22.8	1	29.4	2062	128	84	2	#NULL!	#NULL!	#NULL!	#NULL!	#NULL!	#NULL!	18	57	2.1	#NULL!	1	1	#NULL!	58	3	1962	11	1		2	7	2	8	146	1	0	0	1	0	1	0	0	0	0	#NULL!	1	2	1	2	0
0458	148.1	52.7	24	2	21	1970	154	80	1	2	#NULL!	31.8	41.7	-1.6	2	24	#NULL!	4.5	0.77	1	2	1	60	2	1960	8	1		2	7	2	8	1345	1	0	1	1	1	0	0	0	0	0	#NULL!	1	2	1	1	1
0459	155	38.4	16	1	26.6	1623	124	58	2	#NULL!	#NULL!	20.9	37.3	-2.47	2	17	#NULL!	13.1	1.4	1	2	1	60	2	1960	8	1		2	7	2	8	9	0	0	0	0	0	0	0	0	1	1	#NULL!	2	2	2	12	1
0460	144.6	61.9	29.6	3	24.1	1175	152	86	1	2	#NULL!	43.1	39.5	-2.04	2	19	#NULL!	-2.1	0.77	1	2	1	63	2	1957	5	1		2	7	2	8	2	0	1	0	0	0	0	0	0	0	0	#NULL!	1	2	2	6	0
0461	163.5	65.7	24.6	2	33.1	1346	138	66	2	#NULL!	#NULL!	19.4	29.4	-4.89	3	20	#NULL!	0.9	1.1	1	1	#NULL!	70	2	1950	4	1		2	7	2	8	9	0	0	0	0	0	0	0	0	1	0	#NULL!	1	2	1	12	1
0462	149.7	38.2	17	1	20.4	1381	155	76	1	2	#NULL!	25.3	37.2	-2.5	3	14	#NULL!	1.7	0.67	1	2	1	67	2	1953	5	1		9	7	4	8	46	0	0	0	1	0	1	0	0	0	0	#NULL!	1	2	2	6	0
0463	161.2	67.9	26.1	2	37.3	2549	132	92	1	2	#NULL!	38.1	36.6	-2.62	3	32	44	9.8	0.48	1	2	2	35	1	1985	9	1		3	1	2	8	9	0	0	0	0	0	0	0	0	1	0	#NULL!	1	2	2	6	0
0464	148.6	61.1	27.7	2	28.6	1397	135	82	2	#NULL!	#NULL!	23.3	11.7	-7.59	3	31	68	-7.3	0.55	1	2	1	57	3	1963	12	1		2	7	2	8	9	0	0	0	0	0	0	0	0	1	0	#NULL!	2	2	1	1	1
0465	153.8	51.7	21.9	1	23.8	1577	123	71	2	#NULL!	#NULL!	12	18.9	-6.16	3	13	#NULL!	-1.6	1.43	1	2	1	68	2	1952	6	1		2	7	2	8	9	0	0	0	0	0	0	0	0	1	1	#NULL!	2	2	1	1	1
0466	143.2	42.2	20.6	1	19	1342	135	78	2	#NULL!	#NULL!	29	38.8	-2.17	2	17	#NULL!	-8	0.59	1	2	1	67	2	1953	8	1		9	7	2	8	5	0	0	0	0	1	0	0	0	0	0	#NULL!	1	2	2	13	1
0467	157.5	60.3	24.3	2	23	1944	125	74	2	#NULL!	#NULL!	40.6	39.4	-2.06	2	52	64	10.8	0.52	1	2	1	53	3	1967	9	1		2	7	2	8	56	0	0	0	0	1	1	0	0	0	0	#NULL!	2	2	1	6	0
0468	150.6	63.4	28	3	19.1	1636	142	70	1	1	2	40.2	36	-2.73	3	11	#NULL!	5.2	1.06	1	2	1	60	2	1960	4	1		9	7	2	8	1	1	0	0	0	0	0	0	0	0	0	#NULL!	2	1	1	123	1
0469	165.8	65.7	23.9	1	44.2	2515	139	83	2	#NULL!	#NULL!	16.4	48.6	-1.05	2	23	#NULL!	6.5	0.65	1	1	#NULL!	61	2	1959	8	1		3	7	2	8	7	0	0	0	0	0	0	1	0	0	0	#NULL!	2	2	2	1	1
0470	161.6	60.6	23.2	1	39.6	1315	139	71	2	#NULL!	#NULL!	27.6	57.4	0.7	1	14	#NULL!	0.7	0.77	1	1	#NULL!	66	2	1954	3	1		9	7	2	8	57	0	0	0	0	1	0	1	0	0	0	#NULL!	2	2	1	12	1
0471	162	58	22.1	1	34.7	2975	152	88	1	2	#NULL!	23.6	44.6	-1.84	2	21	#NULL!	7.7	0.57	1	1	#NULL!	62	2	1958	1	1		9	7	2	8	9	0	0	0	0	0	0	0	0	1	0	#NULL!	2	2	2	13	1
0472	147	44.4	20.5	1	23.1	2214	132	76	2	#NULL!	#NULL!	37	47.6	-0.4	1	22	59	5.5	0.42	1	2	2	52	3	1968	6	1		8	7	2	8	2	0	1	0	0	0	0	0	0	0	0	#NULL!	2	2	2	13	1
0473	160.7	61.2	23.7	1	22.1	2566	163	99	1	2	#NULL!	33.6	52.3	0.53	1	19	70	5.9	0.65	1	2	2	52	3	1968	5	1		2	7	2	7	1	1	0	0	0	0	0	0	0	0	0	#NULL!	2	2	2	12345	1
0474	170.2	61.3	21.2	1	34.4	2819	145	73	1	2	#NULL!	23.9	44.4	-1.9	2	12	64	0.7	0.57	1	1	#NULL!	54	3	1966	12	1		2	7	2	7	9	0	0	0	0	0	0	0	0	1	0	#NULL!	2	2	2	6	0
0475	154.1	43	18.1	1	26.7	1150	146	65	1	2	#NULL!	7.1	43.4	-2.08	2	9	#NULL!	-5.7	0.73	1	1	#NULL!	69	2	1951	10	1		9	7	2	7	1	1	0	0	0	0	0	0	0	0	0	#NULL!	2	2	2	6	0
0476	#NULL!	#NULL!	#NULL!	#NULL!	#NULL!	#NULL!	176	62	1	2	#NULL!	#NULL!	#NULL!	#NULL!	#NULL!	#NULL!	#NULL!	#NULL!	#NULL!	1	2	1	88	2	1932	5	1		9	7	2	1	6	0	0	0	0	0	1	0	0	0	0	#NULL!	2	2	1	6	0
0477	152.1	48.8	21.1	1	27	2837	124	59	2	#NULL!	#NULL!	32.9	47.5	-0.44	1	45	68	11.9	0.52	1	2	2	44	1	1976	8	1		3	7	2	8	56	0	0	0	0	1	1	0	0	0	0	#NULL!	2	2	1	2	0
0478	162.8	49.6	18.7	1	20.8	2632	108	77	2	#NULL!	#NULL!	35.1	43	-1.33	2	46	53	10.8	0.44	1	2	2	35	1	1985	8	1		7	5	2	7	6	0	0	0	0	0	1	0	0	0	0	#NULL!	2	2	2	12	1
0479	150.9	41.8	18.4	1	16	1950	92	58	2	#NULL!	#NULL!	9.8	38.3	-2.27	2	36	#NULL!	3.4	0.83	1	2	1	68	2	1952	6	1		9	7	2	8	9	0	0	0	0	0	0	0	0	1	1	#NULL!	2	1	2	13	1
0480	149.7	66.3	29.6	3	20.7	1231	132	80	2	#NULL!	#NULL!	47.2	41	-1.74	2	12	#NULL!	6.1	1	1	2	1	69	2	1951	3	1		9	7	2	8	2	0	1	0	0	0	0	0	0	0	0	#NULL!	1	2	1	25	0
0481	166.7	59.2	21.3	1	25.4	2361	126	82	2	#NULL!	#NULL!	28.9	45.4	-0.86	1	57	77	7.3	0.67	1	2	2	49	3	1971	9	1		2	7	2	8	6	0	0	0	0	0	1	0	0	0	1	#NULL!	2	2	2	6	0
0482	169.8	65.9	22.9	1	47.6	2997	140	85	1	2	#NULL!	26.3	46.5	-1.48	2	54	69	-0.5	0.57	1	1	#NULL!	49	3	1971	8	1		2	7	2	8	6	0	0	0	0	0	1	0	0	0	0	#NULL!	2	2	2	6	0
0483	156.3	55.9	22.9	#NULL!	#NULL!	#NULL!	108	80	2	#NULL!	#NULL!	#NULL!	#NULL!	#NULL!	#NULL!	#NULL!	#NULL!	0.4	#NULL!	1	2	1	59	3	1961	3	1		2	7	2	8	9	0	0	0	0	0	0	0	0	1	0	#NULL!	2	2	2	25	0
0484	152.2	49.8	21.5	1	21.1	1237	125	78	2	#NULL!	#NULL!	34.7	37.5	-2.43	2	30	63	-7.7	0.64	1	2	1	56	3	1964	7	1		9	7	4	8	9	0	0	0	0	0	0	0	0	1	1	#NULL!	2	2	1	13	1
0485	159.7	51.9	20.3	1	20.4	2168	124	54	2	#NULL!	#NULL!	28.9	44.7	-1.83	2	22	#NULL!	-4	0.96	1	1	#NULL!	73	2	1947	9	1		2	7	2	8	9	0	0	0	0	0	0	0	0	1	0	#NULL!	2	2	2	13	1
0486	164.8	66.1	24.3	2	29.3	2833	152	73	1	1	2	33	58.3	0.9	1	28	#NULL!	-13.4	0.6	1	1	#NULL!	70	2	1950	9	1		2	7	2	8	146	1	0	0	1	0	1	0	0	0	0	#NULL!	1	2	1	2	0
0488	165.6	72.5	26.4	2	20.8	2392	132	88	2	#NULL!	#NULL!	22.7	45.7	-1.62	2	22	63	-1.6	0.53	1	1	#NULL!	50	3	1970	8	1		3	7	2	7	1	1	0	0	0	0	0	0	0	0	0	#NULL!	2	2	2	6	0
0489	162	48.5	18.5	1	33	2696	115	79	2	#NULL!	#NULL!	18.7	38.5	-3.07	3	25	70	-11.5	0.51	1	1	#NULL!	59	3	1961	4	1		3	7	2	8	7	0	0	0	0	0	0	1	0	0	0	#NULL!	2	1	1	13	1
0490	172	65.4	22.1	1	49.3	3642	136	79	2	#NULL!	#NULL!	20	41.2	-2.54	3	19	51	13.6	0.4	1	1	#NULL!	38	1	1982	2	1		8	7	2	7	9	0	0	0	0	0	0	0	0	1	0	#NULL!	2	2	2	4	0
0491	158	60.2	24.1	2	41.2	2332	132	67	2	#NULL!	#NULL!	22.1	43.1	-2.15	2	14	58	6.3	0.53	1	1	#NULL!	52	3	1968	10	1		3	7	2	8	2	0	1	0	0	0	0	0	0	0	0	#NULL!	2	2	2	2	0
0492	172.5	83.2	28	3	62.6	3644	147	62	2	#NULL!	#NULL!	28.7	64.7	2.17	1	27	65	5.3	0.46	1	1	#NULL!	46	3	1974	7	1		7	7	2	7	9	0	0	0	0	0	0	0	0	1	0	#NULL!	3	2	1	4	0
0493	156.6	47.2	19.2	1	27.3	1988	112	64	2	#NULL!	#NULL!	28	36.5	-2.62	3	23	58	7.9	0.53	1	2	1	51	3	1969	11	1		3	7	2	8	9	0	0	0	0	0	0	0	0	1	0	#NULL!	2	2	2	1	1
0494	155.2	57.2	23.7	1	28.3	1908	118	67	2	#NULL!	#NULL!	32.5	42.9	-1.35	2	29	59	3.1	0.65	1	2	1	55	3	1966	9	1		2	7	2	8	3	0	0	1	0	0	0	0	0	0	0	#NULL!	2	2	2	13	1
0495	155.9	48.9	20.1	1	26.1	1833	116	75	2	#NULL!	#NULL!	28.7	37	-2.54	3	21	67	-3	0.89	1	2	1	54	3	1966	3	1		9	7	2	8	9	0	0	0	0	0	0	0	0	1	0	#NULL!	2	2	2	13	1
0496	160.4	60.1	23.4	1	55.8	2448	149	93	1	2	#NULL!	23.2	45.2	-1.72	2	23	80	5	0.53	1	1	#NULL!	53	3	1967	10	1		3	7	2	8	9	0	0	0	0	0	0	0	0	1	0	#NULL!	2	2	2	13	1
0497	162.9	65.2	24.6	2	64.8	2194	138	91	1	2	#NULL!	22.7	49.5	-0.86	1	23	69	8.7	0.53	1	1	#NULL!	56	3	1964	10	1		3	7	2	7	9	0	0	0	0	0	0	0	0	1	0	#NULL!	2	2	2	13	1
0498	148.8	45.8	20.7	1	31.7	1985	122	62	2	#NULL!	#NULL!	34.8	38	-2.33	2	12	#NULL!	0.5	0.9	1	2	1	64	2	1956	7	1		2	7	2	8	56	0	0	0	0	1	1	0	0	0	0	#NULL!	2	2	1	2	0
0499	152.8	44.6	19.1	1	27.3	2115	118	78	2	#NULL!	#NULL!	34.1	45.4	-0.86	1	58	58	13.7	0.41	1	2	2	31	1	1989	6	1		8	8	2	6	9	0	0	0	0	0	0	0	0	1	0	#NULL!	2	2	2	13	1
0500	160.4	67.6	26.3	2	39	3126	113	89	2	#NULL!	#NULL!	33	49	-0.97	1	16	#NULL!	9.5	0.68	1	1	#NULL!	63	2	1957	5	1		3	7	2	8	9	0	0	0	0	0	0	0	0	1	0	#NULL!	1	1	2	13	1
0501	166.2	70.6	25.6	2	39.9	2331	144	75	1	2	#NULL!	30.5	46.3	-1.51	2	30	68	15.2	0.5	1	1	#NULL!	56	3	1964	11	1		3	4	2	7	2	0	1	0	0	0	0	0	0	0	0	#NULL!	2	2	2	6	0
0502	150	66.1	29.4	3	31.1	2109	151	89	1	2	#NULL!	42.9	28.5	-4.23	3	15	56	5.8	0.56	1	2	2	50	3	1970	5	1		3	7	2	8	1	1	0	0	0	0	0	0	0	0	0	#NULL!	2	2	1	13	1
0503	152.1	48.2	20.8	1	24	1721	156	87	1	2	#NULL!	#NULL!	49.9	0.05	1	26	#NULL!	11.7	0.67	1	2	1	55	3	1965	11	1		2	7	2	8	9	0	0	0	0	0	0	0	0	1	0	#NULL!	2	1	2	123	1
0504	162.3	66.6	25.3	2	35.6	3255	159	94	1	2	#NULL!	30.1	37.2	-3.33	3	20	63	-15.2	0.78	1	1	#NULL!	56	3	1964	10	1		3	7	2	7	9	0	0	0	0	0	0	0	0	1	0	#NULL!	2	2	2	13	1
0505	149.8	45.6	20.3	1	22.1	1564	104	61	2	#NULL!	#NULL!	34.4	50.4	0.14	1	124	61	18	0.41	1	2	2	27	1	1993	5	1		7	2	2	6	9	0	0	0	0	0	0	0	0	1	0	#NULL!	1	2	3	12345	1
0506	154.8	50.5	21.1	1	23.4	1419	126	67	2	#NULL!	#NULL!	36.9	24.1	-5.11	3	21	57	-3.3	0.57	1	2	1	58	3	1962	11	1		8	7	2	7	9	0	0	0	0	0	0	0	0	1	0	#NULL!	2	2	2	6	0
0507	#NULL!	#NULL!	#NULL!	#NULL!	#NULL!	#NULL!	#NULL!	#NULL!	#NULL!	#NULL!	#NULL!	#NULL!	#NULL!	#NULL!	#NULL!	#NULL!	#NULL!	#NULL!	#NULL!	1	2	2	31	1	1989	8	1		6	2	1	6	7	0	0	0	0	0	0	1	0	0	0	#NULL!	2	2	2	2345	0
0508	161.5	54.4	20.9	1	24	3029	118	64	2	#NULL!	#NULL!	32.8	59.8	2.04	1	57	87	-3	0.36	1	2	2	25	1	1995	5	1		6	2	1	6	5	0	0	0	0	1	0	0	0	0	0	#NULL!	2	2	2	1234	1
0509	167.1	49.2	17.6	1	20.3	2652	98	74	2	#NULL!	#NULL!	32	58.8	2.03	1	63	63	5.5	0.37	1	2	2	26	1	1994	1	1		6	2	2	6	9	0	0	0	0	0	0	0	0	1	0	#NULL!	2	2	2	12	1
0510	170	84	29.1	3	31.3	4200	132	82	2	#NULL!	#NULL!	26.2	58.2	0.97	1	15.3	65.3	5.2	0.35	1	1	#NULL!	21	1	1999	2	1		7	2	1	5	9	0	0	0	0	0	0	0	0	1	0	#NULL!	2	2	2	12345	1
0511	143.7	47.6	23.1	1	20.7	1310	175	64	1	2	#NULL!	39.9	41.7	-1.59	2	21	#NULL!	-6.3	0.88	1	2	1	62	2	1958	7	1		2	7	2	7	1	1	0	0	0	0	0	0	0	0	0	#NULL!	2	2	1	23	0
0512	153	84.6	36.1	3	21.6	1396	133	72	1	1	1	41.6	42.6	-1.42	2	12	#NULL!	-16	1.15	1	2	1	58	3	1963	3	1		3	7	4	1	1234	1	1	1	1	0	0	0	0	0	0	#NULL!	1	2	2	6	0
0513	156	46	18.9	1	27	2300	125	90	1	2	#NULL!	#NULL!	39.8	1.05	1	20.3	#NULL!	13.2	0.4	1	2	2	24	1	1996	11	1		6	2	1	6	9	0	0	0	0	0	0	0	0	1	0	#NULL!	2	2	2	6	0
0514	176.5	74.1	23.8	1	46.7	4202	124	78	2	#NULL!	#NULL!	22.2	58.3	0.88	1	18	66	7	0.35	1	1	#NULL!	27	1	1993	2	2	畲族	6	2	1	6	6	0	0	0	0	0	1	0	0	0	0	#NULL!	2	2	3	12345	1
0515	172.5	64.4	21.6	1	48.5	5634	114	72	2	#NULL!	#NULL!	16.7	42.1	-2.36	2	14	48	0.6	0.45	1	1	#NULL!	26	1	1994	8	1		6	2	1	6	6	0	0	0	0	0	1	0	0	0	0	#NULL!	1	2	1	12345	1
0516	139.6	40.8	20.9	1	21	1540	153	70	1	2	#NULL!	21.6	39	-2.14	2	14	#NULL!	4.8	0.98	1	2	1	70	2	1950	6	1		8	2	2	6	9	0	0	0	0	0	0	0	0	1	0	#NULL!	2	2	3	1345	1
0517	#NULL!	#NULL!	#NULL!	#NULL!	#NULL!	#NULL!	#NULL!	#NULL!	#NULL!	#NULL!	#NULL!	#NULL!	#NULL!	#NULL!	#NULL!	#NULL!	#NULL!	#NULL!	#NULL!	1	1	#NULL!	54	3	1966	5	1		7	2	2	6	56	0	0	0	0	1	1	0	0	0	0	#NULL!	3	2	2	12345	1
0518	148.9	58.1	26.2	2	8.5	1535	150	84	1	2	#NULL!	35.3	39.2	-2.09	2	18	#NULL!	1.1	0.64	1	2	1	62	2	1958	4	1		2	7	3	6	9	0	0	0	0	0	0	0	0	1	0	#NULL!	2	1	1	23	0
0519	164.1	56	20.8	1	26.6	3015	130	69	2	#NULL!	#NULL!	23.7	29.6	-4.85	3	11	#NULL!	-15	0.64	1	1	#NULL!	61	2	1959	10	1		3	7	2	8	6	0	0	0	0	0	1	0	0	0	0	#NULL!	2	2	2	6	0
0520	133.6	47.1	26.4	2	13.5	733	159	60	1	2	#NULL!	43	33	-3.33	3	13	#NULL!	7.7	0.73	1	2	1	71	2	1949	1	1		9	7	4	7	9	0	0	0	0	0	0	0	0	1	0	#NULL!	1	2	1	6	0
0521	154.5	46.1	19.3	1	21.3	2062	139	76	2	#NULL!	#NULL!	24.8	38.1	-2.31	2	20	#NULL!	0.8	0.71	1	2	1	63	2	1957	8	1		2	7	2	8	6	0	0	0	0	0	1	0	0	0	0	#NULL!	2	1	1	14	1
0522	157.8	53	21.3	1	22.1	2549	123	87	2	#NULL!	#NULL!	38.9	48.6	-0.21	1	59	58	5.9	0.46	1	2	2	31	1	1989	10	1		6	2	2	6	9	0	0	0	0	0	0	0	0	1	0	#NULL!	2	2	2	12345	1
0523	180.9	90.5	27.7	2	42.5	4623	120	72	2	#NULL!	#NULL!	26.6	59.3	1.08	1	34	58	5.4	0.43	1	1	#NULL!	30	1	1990	7	1		6	2	2	5	9	0	0	0	0	0	0	0	0	1	0	#NULL!	2	2	1	12345	1
0524	174.7	62.5	20.5	1	36.7	4050	103	68	2	#NULL!	#NULL!	22.9	39.9	-2.8	3	40	50	9.8	0.4	1	1	#NULL!	32	1	1988	6	1		8	2	2	5	9	0	0	0	0	0	0	0	0	1	0	#NULL!	2	2	2	12345	1
0525	172.1	77	26	2	48	4045	167	107	1	2	#NULL!	#NULL!	#NULL!	#NULL!	#NULL!	65	45	13.3	0.42	1	1	#NULL!	34	1	1985	8	1		7	2	2	7	9	0	0	0	0	0	0	0	0	1	0	#NULL!	2	2	3	23	0
0526	176	86.3	27.9	2	43	4599	130	80	2	#NULL!	#NULL!	29	49.5	-0.25	1	50	46	5.5	0.34	1	1	#NULL!	31	1	1989	7	1		7	2	2	1	9	0	0	0	0	0	0	0	0	1	0	#NULL!	3	2	2	34	0
0527	144.5	65.7	31.5	1	17.1	1798	120	57	1	1	1	30.9	43.9	-1.14	2	14	#NULL!	-0.3	0.79	1	2	1	53	3	1967	12	1		3	7	2	7	56	0	0	0	0	1	1	0	0	0	0	#NULL!	1	2	2	3	0
0528	151.9	66.2	28.7	3	26.5	1371	156	88	1	1	2	43.9	45.4	-0.84	1	51	57	2.4	0.79	1	2	1	58	3	1962	10	1		2	7	2	8	1	1	0	0	0	0	0	0	0	0	0	#NULL!	2	2	2	4	0
0529	148.5	38.6	17.5	1	15.1	1359	137	58	2	#NULL!	#NULL!	25	37	-2.54	3	18	#NULL!	4	0.55	1	2	1	69	2	1951	10	1		2	7	2	1	9	0	0	0	0	0	0	0	0	0	1	#NULL!	2	3	3	6	0
0530	143.6	46.3	22.5	1	22	2216	154	101	1	2	#NULL!	31.5	45.9	-0.76	1	25	54	1.6	0.64	1	2	1	54	3	1976	4	1		3	7	2	7	9	0	0	0	0	0	0	0	0	1	0	#NULL!	2	2	2	6	0
0531	153.7	52.1	22.1	1	21	488	118	47	2	#NULL!	#NULL!	39.2	33.2	-3.29	3	9	#NULL!	-16	1.4	1	2	1	75	2	1925	8	1		9	7	4	1	4	0	0	0	1	0	0	0	0	0	0	#NULL!	2	1	2	14	1
0532	157	45.8	18.6	1	28.7	2247	128	76	2	#NULL!	#NULL!	23.6	48.1	-0.31	1	29	57	8.7	0.48	1	2	1	45	3	1975	3	1		3	7	2	1	9	0	0	0	0	0	0	0	0	1	0	#NULL!	2	2	2	6	0
0533	166.1	71.5	25.9	2	34.3	2087	131	72	2	#NULL!	#NULL!	37.1	43.7	-1.2	2	122	72	2.1	0.55	1	2	1	51	3	1969	12	1		2	7	2	7	9	0	0	0	0	0	0	0	0	1	0	#NULL!	2	2	2	1	1
0534	157	69.8	28.3	3	18.8	1106	138	74	2	#NULL!	#NULL!	40.4	35.3	-2.87	3	16	#NULL!	-17	1.08	1	2	1	69	2	1951	11	1		2	7	2	7	6	0	0	0	0	0	1	0	0	0	0	#NULL!	2	2	2	2	0
0535	143	40.8	20	1	20.6	1930	131	74	2	#NULL!	#NULL!	30.2	51.2	0.3	1	12	59	9.3	0.71	1	2	1	56	3	1964	11	1		9	7	2	1	9	0	0	0	0	0	0	0	0	1	0	#NULL!	3	3	1	23	0
0536	145	45.3	21.5	1	23.7	1472	139	69	2	#NULL!	#NULL!	33.5	#NULL!	#NULL!	#NULL!	16	#NULL!	-3.3	0.61	1	2	1	58	3	1963	4	1		2	7	2	8	6	0	0	0	0	0	1	0	0	0	0	#NULL!	1	2	1	14	1
0537	151.8	52.2	22.7	1	22	1475	124	73	2	#NULL!	#NULL!	35	18.3	-6.27	3	17	#NULL!	1.3	0.67	1	2	1	64	2	1956	2	1		9	7	2	8	16	1	0	0	0	0	1	0	0	0	0	#NULL!	2	1	2	6	0
0538	155.1	55.4	23	1	23.1	1473	121	63	2	#NULL!	#NULL!	38.6	39.2	-2.09	2	10	#NULL!	0.6	1.14	1	2	1	65	2	1955	11	1		2	7	2	7	12	1	1	0	0	0	0	0	0	0	0	#NULL!	1	2	1	23	0
0539	163.8	52.9	19.7	1	32.9	3467	115	65	2	#NULL!	#NULL!	21.8	47.5	-0.42	1	123	54	16.5	0.4	1	2	2	30	1	1990	1	1		6	2	2	6	9	0	0	0	0	0	0	0	0	1	0	#NULL!	2	2	2	234	0
0540	171.1	60.3	20.6	1	15	3916	138	90	1	2	#NULL!	#NULL!	43.2	-2.12	2	21	52	17.1	0.45	1	1	#NULL!	45	3	1975	7	1		7	2	3	1	9	0	0	0	0	0	0	0	0	1	0	#NULL!	1	2	3	12	1
0541	152.7	43.1	18.5	1	19.6	2424	102	59	2	#NULL!	#NULL!	27	49	-0.14	1	122	57	10.7	0.39	1	2	2	27	1	1993	9	1		6	2	1	6	9	0	0	0	0	0	0	0	0	1	0	#NULL!	2	2	2	2345	0
0542	165	65.1	23.9	1	37.3	2738	130	81	2	#NULL!	#NULL!	26.6	49.5	-0.86	1	35	58	7.5	0.58	1	1	#NULL!	55	3	1965	12	1		6	2	2	6	23	0	1	1	0	0	0	0	0	0	0	#NULL!	2	1	2	235	0
0543	146.8	42.6	19.8	1	15.4	1316	186	73	1	1	2	32.9	41.5	-1.63	2	10	#NULL!	-7	1.42	1	2	1	69	2	1952	10	1		9	7	2	1	1	1	0	0	0	0	0	0	0	0	0	#NULL!	2	2	2	1	1
0544	170	64.9	22.5	1	19.8	2283	170	69	1	2	#NULL!	27.9	41.8	-2.41	2	15	#NULL!	5.3	0.72	1	1	#NULL!	75	2	1945	12	1		3	7	3	1	2	0	1	0	0	0	0	0	0	0	0	#NULL!	2	2	1	145	1
0545	152.2	60.8	26.2	2	26.3	1879	136	65	2	#NULL!	#NULL!	#NULL!	37.2	-2.49	2	17	64	-4.4	0.64	1	2	1	56	3	1964	8	1		2	7	2	1	9	0	0	0	0	0	0	0	0	1	0	#NULL!	3	3	3	6	0
0546	148.3	56.9	25.9	2	24.8	1884	132	68	2	#NULL!	#NULL!	34.7	33.8	-4.01	3	116	#NULL!	1	0.69	1	2	1	59	3	1961	3	1		8	7	2	7	9	0	0	0	0	0	0	0	0	1	0	#NULL!	2	2	1	12	1
0547	150.1	52.2	23.2	1	27.9	1485	146	72	1	2	#NULL!	35.1	40.9	-1.74	2	25	56	-4	0.57	1	2	2	50	3	1970	9	1		8	7	2	7	9	0	0	0	0	0	0	0	0	1	0	#NULL!	2	2	2	1234	1
0548	139.8	34	17.4	1	15.2	1210	122	55	2	#NULL!	#NULL!	27.9	37.4	-2.45	2	16	#NULL!	0.5	0.78	1	2	1	69	2	1951	12	1		9	7	2	1	46	0	0	0	1	0	1	0	0	0	0	#NULL!	2	2	1	124	1
0549	148.3	48.4	22	1	24.1	1547	140	60	1	1	2	#NULL!	16.5	-6.64	3	29	#NULL!	0.6	0.81	1	2	1	74	2	1946	10	1		9	7	4	1	1	1	0	0	0	0	0	0	0	0	0	#NULL!	3	3	2	3	0
0550	147.4	51.6	23.7	1	20.4	1230	152	71	1	1	2	34.1	39	-2.14	2	25	#NULL!	7.7	0.63	1	2	1	71	2	1949	2	1		2	7	4	8	123	1	1	1	0	0	0	0	0	0	0	#NULL!	2	1	1	12	1
0551	161	60.6	23.4	1	23	1060	170	90	1	2	#NULL!	35.5	34.9	-2.94	3	9	#NULL!	0.1	0.85	1	2	1	64	2	1956	12	1		9	7	2	8	9	0	0	0	0	0	0	0	0	1	0	#NULL!	2	2	2	5	0
0552	157	61.5	25	2	28.7	2522	128	80	2	#NULL!	#NULL!	37.6	37.9	-2.35	2	37	68	9.5	0.53	1	2	2	46	3	1974	11	1		8	7	2	7	6	0	0	0	0	0	1	0	0	0	0	#NULL!	2	2	1	1245	1
0553	156.9	55.8	22.7	1	18.1	2443	133	83	2	#NULL!	#NULL!	27.1	39.5	-2.87	3	12	#NULL!	-1.2	0.61	1	1	#NULL!	62	2	1958	8	1		2	7	2	8	6	0	0	0	0	0	1	0	0	0	0	#NULL!	2	2	2	15	1
0554	154.4	49	20.6	1	21	1724	102	61	2	#NULL!	#NULL!	33.1	48.1	-0.31	1	29	56	1.5	0.45	1	2	2	33	1	1987	6	1		6	2	3	5	9	0	0	0	0	0	0	0	0	1	0	#NULL!	2	2	2	1	1
0555	152.7	67.2	28.8	3	19.6	1563	141	72	1	1	2	38.1	45.6	-0.81	1	10	72	-0.8	0.51	1	2	1	54	3	1966	8	1		3	7	2	7	126	1	1	0	0	0	1	0	0	0	0	#NULL!	2	2	2	6	0
0556	166	74.9	27.2	2	31.9	2274	154	108	1	2	#NULL!	28.9	46.1	-1.56	2	23	54	#NULL!	0.41	1	1	#NULL!	35	1	1985	11	1		6	2	2	5	156	1	0	0	0	1	1	0	0	0	0	#NULL!	3	2	2	234	0
0557	168.3	58.4	20.6	1	35.7	1660	134	49	2	#NULL!	#NULL!	22.9	36.8	-3.41	3	14	#NULL!	1.2	1.44	1	1	#NULL!	76	2	1944	9	1		9	7	2	1	46	0	0	0	1	0	1	0	0	0	0	#NULL!	2	1	2	145	1
0558	157.7	61.6	24.8	2	34	2144	125	69	1	1	1	34.4	45.8	-1.61	2	15	#NULL!	0.1	0.79	1	1	#NULL!	65	2	1955	11	1		3	7	2	8	12	1	1	0	0	0	0	0	0	0	0	#NULL!	2	2	1	123	1
0559	154.2	55.4	23.3	1	14.1	1051	123	59	2	#NULL!	#NULL!	32	41.4	-1.65	2	11	#NULL!	4.7	0.59	1	2	1	69	2	1951	3	1		2	7	2	8	6	0	0	0	0	0	1	0	0	0	0	#NULL!	2	2	1	6	0
0560	154.5	63.6	26.6	2	26.6	1929	126	69	1	1	1	40.8	41.6	-1.6	2	17	#NULL!	7.6	0.46	1	2	1	60	2	1960	1	1		8	6	2	7	12	1	1	0	0	0	0	0	0	0	0	#NULL!	2	2	1	2	0
0561	151	43.5	19.1	1	#NULL!	2769	112	63	2	#NULL!	#NULL!	27.4	36.5	-2.63	3	39	60	-9.9	0.52	1	2	2	53	3	1967	1	1		2	7	2	7	9	0	0	0	0	0	0	0	0	1	0	#NULL!	2	2	2	12	1
0562	172.8	57.7	19.3	1	31.6	2075	146	81	1	2	#NULL!	17.8	43.7	-2.03	2	11	#NULL!	2.1	0.69	1	1	#NULL!	68	2	1952	7	1		2	7	2	7	9	0	0	0	0	0	0	0	0	1	0	#NULL!	1	1	2	2	0
0563	168.6	57.5	20.2	1	54.9	2828	131	66	2	#NULL!	#NULL!	13.5	38.7	-3.03	3	128	64	19	0.51	1	1	#NULL!	39	1	1981	2	1		3	7	2	1	9	0	0	0	0	0	0	0	0	1	0	#NULL!	2	2	1	23	0
0564	156.4	53	21.7	1	24.7	2611	111	75	2	#NULL!	#NULL!	33.7	49.5	-0.02	1	45	45	7.5	0.42	1	2	2	31	1	1988	11	1		6	2	2	6	9	0	0	0	0	0	0	0	0	1	0	#NULL!	3	2	2	12345	1
0565	151.8	49.1	21.3	1	24.8	1748	126	71	2	#NULL!	#NULL!	26	41.6	-1.62	2	11	53	-11.5	0.58	1	2	2	46	3	1974	7	1		7	2	2	5	9	0	0	0	0	0	0	0	0	1	0	#NULL!	3	1	1	12345	1
0566	158.7	61.6	24.5	2	20.4	2330	119	67	2	#NULL!	#NULL!	33.8	25.8	-0.51	1	61	53	0.1	0.44	1	2	2	35	1	1985	9	1		6	2	2	6	7	0	0	0	0	0	0	1	0	0	0	#NULL!	3	2	1	12345	1
0567	152.7	49.3	21.1	1	28.7	2018	123	61	2	#NULL!	#NULL!	30.5	49.9	0.05	1	31	51	1.4	0.47	1	2	2	43	1	1976	8	1		7	2	2	5	5	0	0	0	0	1	0	0	0	0	0	#NULL!	2	2	3	1245	1
0568	151.5	56.6	24.7	2	21.1	1078	142	74	1	1	2	38.4	34.9	-2.95	3	17	#NULL!	-5.1	0.63	1	2	1	67	2	1954	9	1		2	7	2	1	1	1	0	0	0	0	0	0	0	0	0	#NULL!	2	3	1	2	0
0569	149.2	43.8	19.7	1	28	2287	117	71	2	#NULL!	#NULL!	31.2	45.7	-0.79	1	18	55	9.5	0.42	1	2	2	28	1	1992	10	1		3	5	2	6	9	0	0	0	0	0	0	0	0	1	0	#NULL!	1	2	2	6	0
0570	151.6	49.1	21.4	1	22.7	2537	122	77	2	#NULL!	#NULL!	32.8	41.4	-1.66	2	88	60	10.4	0.4	1	2	2	34	1	1986	9	1		2	7	2	1	9	0	0	0	0	0	0	0	0	1	0	#NULL!	1	2	2	23	0
0571	157.9	54.4	21.8	1	28.6	2544	109	70	2	#NULL!	#NULL!	33.2	47.2	-0.48	1	20	55	11.8	0.46	1	2	2	26	1	1994	10	1		3	7	2	8	9	0	0	0	0	0	0	0	0	1	0	#NULL!	2	2	2	2	0
0572	157.5	52	21	1	25.6	1890	147	84	1	2	#NULL!	36.1	47	-0.13	1	27	55	0.4	0.77	1	2	1	54	3	1966	4	1		7	2	2	1	9	0	0	0	0	0	0	0	0	1	0	#NULL!	3	2	2	12345	1
0573	155.3	49.3	20.4	1	29	2834	100	57	2	#NULL!	#NULL!	23.6	38.8	-2.17	2	123	58	-1	0.6	1	2	1	51	3	1969	10	1		8	2	2	1	9	0	0	0	0	0	0	0	0	1	0	#NULL!	1	2	3	6	0
0574	161.5	60.6	23.2	1	25.3	3313	140	69	1	2	#NULL!	22.1	46.3	-1.51	2	44	#NULL!	-8.7	0.69	1	1	#NULL!	67	2	1953	3	1		3	7	2	7	35	0	0	1	0	1	0	0	0	0	0	#NULL!	1	2	2	6	0
0575	143.5	55.4	26.9	2	27.9	1827	149	69	1	2	#NULL!	39.7	32.5	-3.42	3	19	#NULL!	-0.1	0.61	1	2	1	64	2	1956	9	1		2	7	2	8	1456	1	0	0	1	1	1	0	0	0	0	#NULL!	2	2	2	145	1
0576	153.1	52.3	22.3	1	18.8	2011	128	87	2	#NULL!	#NULL!	34.1	34.7	-2.99	3	#NULL!	#NULL!	12	1	1	2	1	63	2	1957	4	1		9	7	2	8	9	0	0	0	0	0	0	0	0	1	0	#NULL!	1	2	1	6	0
0577	147.1	45.9	21.2	1	15.5	1669	119	55	2	#NULL!	#NULL!	31.7	37.3	-2.47	2	15	#NULL!	0.5	0.68	1	2	1	60	2	1960	10	1		2	7	2	8	46	0	0	0	1	0	1	0	0	0	0	#NULL!	2	2	1	135	1
0578	158.6	50.2	20	1	22	1419	105	69	2	#NULL!	#NULL!	33.2	31.9	-3.55	3	52	64	7	0.5	1	2	1	51	3	1969	9	1		8	7	2	8	9	0	0	0	0	0	0	0	0	1	0	#NULL!	2	2	2	6	0
0579	153	68.4	29.2	3	20.3	1891	158	74	1	1	2	43.1	47.7	-0.38	1	8	#NULL!	2.8	0.59	1	2	1	63	2	1957	11	1		9	7	2	8	16	1	0	0	0	0	1	0	0	0	0	#NULL!	1	2	2	1235	1
0580	149.3	51.9	23.3	1	23.8	1621	149	93	1	1	2	37.3	39.3	-2.07	2	38	#NULL!	-7.7	0.73	1	2	1	63	2	1957	2	1		2	7	2	8	13	1	0	1	0	0	0	0	0	0	0	#NULL!	1	2	1	6	0
0581	159.8	57.7	22.6	1	32	3123	123	61	2	#NULL!	#NULL!	32.9	44.8	-1.82	2	7	#NULL!	-1	#NULL!	1	1	#NULL!	65	2	1955	9	1		3	7	2	8	46	0	0	0	1	0	1	0	0	0	0	#NULL!	2	2	2	145	1
0582	167.9	58.4	20.7	1	27.9	1763	118	71	2	#NULL!	#NULL!	30.8	49.1	-0.1	1	43	68	12	0.46	1	2	2	41	1	1979	2	1		3	7	2	7	9	0	0	0	0	0	0	0	0	1	0	#NULL!	2	2	2	6	0
0583	152.2	63.6	27.5	2	15.3	922	152	80	1	1	2	18.8	38.8	-2.18	2	11	#NULL!	-1.5	1.93	1	2	1	65	2	1955	5	1		9	7	2	8	17	1	0	0	0	0	0	1	0	0	0	#NULL!	2	2	1	6	0
0584	141.5	43.8	21.9	1	18	1623	139	71	2	#NULL!	#NULL!	21.4	33.5	-3.24	3	9	#NULL!	9.5	0.89	1	2	1	63	2	1957	8	1		9	7	2	8	13	1	0	1	0	0	0	0	0	0	0	#NULL!	2	1	1	12345	1
0585	#NULL!	#NULL!	#NULL!	#NULL!	#NULL!	#NULL!	#NULL!	#NULL!	#NULL!	#NULL!	#NULL!	#NULL!	#NULL!	#NULL!	#NULL!	#NULL!	#NULL!	#NULL!	#NULL!	1	2	2	40	1	1980	1	1		6	2	1	7	9	0	0	0	0	0	0	0	0	1	0	#NULL!	3	2	3	13	1
0586	155.9	60.3	24.8	2	23.7	1527	165	79	1	1	2	37	#NULL!	#NULL!	#NULL!	19	#NULL!	10	1.36	1	2	1	57	3	1963	4	1		2	7	4	8	1	1	0	0	0	0	0	0	0	0	0	#NULL!	2	2	2	12	1
0587	151.9	59.3	25.7	2	29.1	1335	123	62	2	#NULL!	#NULL!	34.5	44.2	-1.08	2	9	76	-0.2	1.74	1	2	1	55	3	1965	2	1		2	7	2	8	9	0	0	0	0	0	0	0	0	1	0	#NULL!	3	2	2	6	0
0588	160.4	62.8	24.4	2	31.6	1637	112	55	2	#NULL!	#NULL!	35.3	41.8	-1.58	2	11	62	-1.3	0.48	1	2	1	56	3	1964	3	1		3	5	2	7	9	0	0	0	0	0	0	0	0	1	0	#NULL!	1	1	2	12	1
0589	142	53.8	26.7	2	23.1	1380	112	63	2	#NULL!	#NULL!	42.5	42	-1.53	2	15	#NULL!	11	0.95	1	2	1	62	2	1958	1	1		9	7	2	8	9	0	0	0	0	0	0	0	0	1	0	#NULL!	2	2	1	6	0
0590	156.6	63.3	25.8	2	17.6	1793	140	75	1	2	#NULL!	43.3	32.5	-3.44	3	10	#NULL!	10	0.78	1	2	1	65	2	1955	8	1		9	7	2	8	146	1	0	0	1	0	1	0	0	0	0	#NULL!	1	2	1	145	1
0591	167.4	63.8	22.8	1	50.3	3771	145	85	1	2	#NULL!	27.3	46.7	-1.43	2	16	55	-11.1	0.56	1	1	#NULL!	59	3	1961	1	1		7	2	2	6	3	0	0	1	0	0	0	0	0	0	0	#NULL!	2	2	2	23	0
0592	156.3	57.1	23.4	1	18.8	1722	109	64	2	#NULL!	#NULL!	36.2	33.2	-3.29	3	25	55	12	0.87	1	2	2	38	1	1982	2	1		2	7	2	1	9	0	0	0	0	0	0	0	0	1	0	#NULL!	2	2	2	23	0
0593	148.1	47.8	21.8	1	18.6	1921	155	72	1	2	#NULL!	30.3	38.9	-2.15	2	31	#NULL!	2	0.85	1	2	1	65	2	1955	3	1		2	7	2	7	3	0	0	1	0	0	0	0	0	0	0	#NULL!	2	2	2	6	0
0594	160.8	51.2	19.8	1	31.3	1366	137	68	2	#NULL!	#NULL!	15.8	39.4	-2.89	3	15	#NULL!	-2.3	2.48	1	1	#NULL!	74	2	1946	2	1		2	7	2	8	1	1	0	0	0	0	0	0	0	0	0	#NULL!	1	2	2	24	0
0595	151	51.4	22.5	1	27.7	1542	138	74	2	#NULL!	#NULL!	38.8	40.1	-1.9	2	19	#NULL!	1.6	1.01	1	2	1	64	2	1956	8	1		9	7	2	7	9	0	0	0	0	0	0	0	0	1	0	#NULL!	3	3	1	14	1
0596	152.7	48.3	20.7	1	35.4	2048	157	73	1	2	#NULL!	28	36.2	-2.69	3	20	81	14	0.7	1	2	1	51	3	1969	9	1		2	7	2	7	156	1	0	0	0	1	1	0	0	0	0	#NULL!	2	2	1	6	0
0597	170.7	74.2	25.5	2	42.7	1821	138	83	2	#NULL!	#NULL!	23.1	47.7	-1.22	2	16	50	3.8	0.55	1	1	#NULL!	51	3	1969	9	1		7	7	2	7	6	0	0	0	0	0	1	0	0	0	0	#NULL!	1	2	1	23	0
0598	153.2	70.6	30.1	3	26.6	1596	160	86	1	1	2	43.1	39.9	-1.96	2	29	69	8.5	0.58	1	2	1	53	3	1967	6	1		3	7	2	8	12	1	1	0	0	0	0	0	0	0	0	#NULL!	1	2	1	6	0
0599	179.8	74.6	23.1	1	48.5	4995	111	74	2	#NULL!	#NULL!	26.4	54.5	0.13	1	14	45	-2	0.37	1	1	#NULL!	29	1	1991	7	1		6	2	2	6	9	0	0	0	0	0	0	0	0	1	0	#NULL!	1	2	3	12345	1
0600	172.9	65.9	22	1	44.9	4119	122	74	2	#NULL!	#NULL!	22	52.5	-0.27	1	65	48	9	0.36	1	1	#NULL!	23	1	1997	12	1		6	2	1	6	9	0	0	0	0	0	0	0	0	1	0	#NULL!	2	2	2	12345	1
0601	#NULL!	#NULL!	#NULL!	#NULL!	#NULL!	#NULL!	#NULL!	#NULL!	#NULL!	#NULL!	#NULL!	#NULL!	#NULL!	#NULL!	#NULL!	#NULL!	#NULL!	#NULL!	#NULL!	1	1	#NULL!	33	1	1987	1	1		6	2	2	6	9	0	0	0	0	0	0	0	0	1	0	#NULL!	2	2	2	24	0
0602	168	89	31.5	3	64.1	3121	131	81	2	#NULL!	#NULL!	29.8	47.6	-1.24	2	29	54	9.7	0.39	1	1	#NULL!	33	1	1987	1	1		7	2	2	6	9	0	0	0	0	0	0	0	0	1	0	#NULL!	2	2	2	4	0
0603	155	49	20.4	1	23.1	2779	117	76	2	#NULL!	#NULL!	33.8	42.5	-1.44	2	45	55	13.1	0.38	1	2	2	28	1	1992	3	1		6	2	1	6	9	0	0	0	0	0	0	0	0	1	0	#NULL!	3	2	2	12345	1
0604	159.9	65.3	25.5	2	14	2593	125	67	1	1	1	37.2	39.7	-2	2	18	67	1.3	0.67	1	2	1	56	3	1964	9	1		8	7	2	5	6	0	0	0	0	0	1	0	0	0	0	#NULL!	1	2	1	124	1
0605	154	63.6	26.8	2	31.7	4098	142	79	1	2	#NULL!	27.9	51.1	-0.54	1	13	71	9.5	0.45	1	1	#NULL!	24	1	1996	1	1		6	2	1	6	9	0	0	0	0	0	0	0	0	1	0	#NULL!	2	2	2	12345	1
0606	162.7	60.1	22.7	1	33.3	2249	139	77	2	#NULL!	#NULL!	35.6	43.1	-1.3	2	34	48	18.7	0.45	1	2	2	45	3	1975	1	1		3	7	2	8	6	0	0	0	0	0	1	0	0	0	0	#NULL!	2	1	2	12345	1
0607	162.5	68.9	26.1	2	26.6	2452	188	101	1	1	2	#NULL!	42.3	-1.46	2	16	#NULL!	#NULL!	#NULL!	1	2	1	57	3	1963	4	1		3	7	2	7	123	1	1	1	0	0	0	0	0	0	0	#NULL!	2	2	1	123	1
0608	160.9	63.1	24.4	2	25.1	2013	155	56	1	2	#NULL!	35.9	33.2	-3.3	3	12	71	14	0.6	1	2	1	57	3	1963	9	1		9	7	2	8	6	0	0	0	0	0	1	0	0	0	0	#NULL!	2	2	2	145	1
0609	162.9	67.9	25.6	2	29.4	1632	129	67	2	#NULL!	#NULL!	#NULL!	43.3	-2.11	2	15	#NULL!	#NULL!	0.85	1	1	#NULL!	68	2	1952	11	1		2	7	2	7	36	0	0	1	0	0	1	0	0	0	0	#NULL!	2	2	2	6	0
0610	152.7	51.3	22	1	25	2073	138	77	2	#NULL!	#NULL!	34.5	45.1	-0.92	1	16	74	4.9	0.58	1	2	1	53	3	1967	7	1		3	7	2	7	9	0	0	0	0	0	0	0	0	1	0	#NULL!	2	2	2	2	0
0611	167.8	62.4	22.2	1	42.5	2658	133	66	2	#NULL!	#NULL!	22.3	50.8	-0.61	1	111	59	-6.7	0.58	1	1	#NULL!	38	1	1982	11	1		7	7	2	5	9	0	0	0	0	0	0	0	0	1	0	#NULL!	2	3	3	1	1
0612	153.8	58.1	24.6	2	30.7	2260	145	77	1	2	#NULL!	35.1	48.6	-0.2	1	19	65	4	0.53	1	2	1	57	3	1963	5	1		2	7	2	7	9	0	0	0	0	0	0	0	0	1	0	#NULL!	2	2	2	12345	1
0613	156.3	57.5	23.5	1	27.1	1803	190	71	1	1	2	30.7	38.3	-2.27	2	14	#NULL!	-11.2	0.62	1	2	1	60	2	1960	9	1		9	7	2	8	136	1	0	1	0	0	1	0	0	0	0	#NULL!	2	2	2	6	0
0614	160.1	61.6	24	2	31	2751	128	81	2	#NULL!	#NULL!	25.8	49.5	-0.87	1	33	51	-5	0.52	1	1	#NULL!	57	3	1963	8	1		3	7	3	7	9	0	0	0	0	0	0	0	0	1	0	#NULL!	2	2	2	6	0
0615	167.2	55.4	19.8	1	40.7	2365	142	84	1	2	#NULL!	21.9	30.1	-4.75	3	18	#NULL!	-6.5	0.57	1	1	#NULL!	62	2	1958	12	1		3	7	2	5	9	0	0	0	0	0	0	0	0	1	0	#NULL!	2	2	2	1234	1
0616	156.5	51.3	20.9	1	22.3	1517	152	85	1	2	#NULL!	34.1	38	-2.33	2	24	56	3.2	0.65	1	2	1	56	3	1964	8	1		2	7	2	7	36	0	0	1	0	0	1	0	0	0	0	#NULL!	2	2	2	6	0
0617	140.8	48.5	24.5	2	18	932	118	70	2	#NULL!	#NULL!	41.7	34.6	-3.01	3	22	#NULL!	5.4	0.64	1	2	1	67	2	1953	4	1		2	7	2	7	2	0	1	0	0	0	0	0	0	0	0	#NULL!	2	1	1	6	0
0618	155	64.1	26.7	2	28.4	1300	139	74	2	#NULL!	#NULL!	38.5	37.5	-2.44	2	21	61	2.4	0.58	1	2	1	56	3	1964	9	1		2	7	2	5	56	0	0	0	0	1	1	0	0	0	0	#NULL!	2	1	1	1	1
0619	160.5	62.1	24.1	2	23.8	2631	123	69	2	#NULL!	#NULL!	38.8	38.1	-2.32	2	36	64	-6	0.69	1	2	1	53	3	1967	10	1		3	7	2	7	6	0	0	0	0	0	1	0	0	0	0	#NULL!	2	2	1	12345	1
0620	161.1	63.4	24.4	2	26.9	2446	148	92	1	2	#NULL!	30.3	56.1	1.41	1	42	49	10	0.57	1	2	2	46	3	1974	4	1		3	7	2	7	6	0	0	0	0	0	1	0	0	0	0	#NULL!	2	2	1	12345	1
0621	150.8	50.3	22.1	1	16	2749	152	82	1	1	2	30.8	41.1	-1.59	2	14	#NULL!	-2.1	0.68	1	2	1	62	2	1958	1	1		8	7	2	7	156	1	0	0	0	1	1	0	0	0	0	#NULL!	1	2	2	34	0
0622	173.9	71.1	23.5	1	38.6	2775	124	72	2	#NULL!	#NULL!	26.6	41.3	-2.51	3	29	58	1.3	0.59	1	1	#NULL!	56	3	1964	10	1		3	4	2	6	9	0	0	0	0	0	0	0	0	1	0	#NULL!	2	2	2	6	0
0623	157.2	57	23.1	1	27.9	1562	#NULL!	#NULL!	#NULL!	#NULL!	#NULL!	34.1	37.7	-2.39	2	10	#NULL!	1	0.69	1	2	1	66	2	1954	11	1		2	7	4	8	2	0	1	0	0	0	0	0	0	0	0	#NULL!	2	2	1	14	1
0624	166.9	65.9	23.7	1	13.1	2184	141	65	1	2	#NULL!	27.6	39.2	-2.93	3	13	#NULL!	#NULL!	1.17	1	1	#NULL!	61	2	1959	1	1		9	7	2	1	56	0	0	0	0	1	1	0	0	0	0	#NULL!	2	2	2	145	1
0625	147.4	54.3	25	2	24.6	1303	153	75	1	1	2	40	36.2	-2.69	3	11	#NULL!	2	1.16	1	2	1	64	2	1967	10	1		9	7	2	8	126	1	1	0	0	0	1	0	0	0	0	#NULL!	2	2	2	6	0
0626	148.2	46.7	21.3	1	7.6	980	132	66	2	#NULL!	#NULL!	34.2	40.1	-1.92	2	24	#NULL!	2.8	1.06	1	2	1	68	2	1952	5	1		9	7	2	8	6	0	0	0	0	0	1	0	0	0	0	#NULL!	2	1	1	6	0
0627	146	44.3	20.8	1	18.3	895	143	70	1	2	#NULL!	25.8	29.1	-4.1	3	11	#NULL!	1.1	1.24	1	2	1	68	2	1952	11	1		9	7	2	8	9	0	0	0	0	0	0	0	0	1	0	#NULL!	2	2	2	6	0
0628	163.4	76	28.5	3	32	1709	144	72	1	2	#NULL!	24.3	33	-4.18	3	7	#NULL!	-8.4	0.64	1	1	#NULL!	69	2	1951	5	1		2	7	2	8	36	0	0	1	0	0	1	0	0	0	0	#NULL!	2	2	1	6	0
0629	160.2	53.8	21	1	31.9	2221	127	79	2	#NULL!	#NULL!	27.5	38.4	-3.09	3	13	#NULL!	-12.5	0.55	1	1	#NULL!	65	2	1955	11	1		2	7	2	8	6	0	0	0	0	0	1	0	0	0	0	#NULL!	2	2	1	6	0
0630	145.2	46.6	22.1	1	27.7	1104	194	105	1	1	2	39.7	39.1	-2.11	2	17	#NULL!	-3	1.01	1	2	1	64	2	1956	1	1		2	7	2	7	16	1	0	0	0	0	1	0	0	0	0	#NULL!	2	2	1	6	0
0631	139	63	32.6	3	14.3	1221	157	73	1	1	2	51.1	39.8	-1.97	2	8	#NULL!	#NULL!	1.37	1	2	1	65	2	1955	4	1		9	7	2	1	123	1	1	1	0	0	0	0	0	0	0	#NULL!	2	2	1	6	0
0632	152.4	55	23.7	1	31.9	1513	157	85	1	2	#NULL!	#NULL!	43.2	-2.14	2	23	67	1.1	0.59	1	1	#NULL!	58	3	1962	10	1		2	7	2	8	6	0	0	0	0	0	1	0	0	0	0	#NULL!	2	2	1	6	0
0633	158.6	69.6	27.7	2	19.7	2168	136	79	1	1	1	40.6	35.4	-2.84	3	8	63	2.7	0.69	1	2	1	58	3	1962	7	2	畲族	2	4	2	8	136	1	0	1	0	0	1	0	0	0	0	#NULL!	2	2	1	6	0
0634	153.4	56.8	24.1	2	20.3	1455	151	81	1	2	#NULL!	29.9	29.5	-4.86	3	14	#NULL!	-6.7	1.29	1	1	#NULL!	75	2	1946	7	1		3	4	2	1	678	0	0	0	0	0	1	1	1	0	0	#NULL!	2	2	1	45	0
0635	162.3	50	19	1	31.7	1842	177	87	1	2	#NULL!	23.6	40.7	-2.62	3	31	#NULL!	1.3	0.76	1	1	#NULL!	61	2	1959	7	1		3	7	2	5	9	0	0	0	0	0	0	0	0	1	0	#NULL!	2	2	2	6	0
0636	159.6	69.1	27.1	2	29.4	2530	130	80	2	#NULL!	#NULL!	43.9	30.8	-2.16	2	15	63	10.4	0.58	1	2	1	57	3	1963	7	1		2	7	2	5	46	0	0	0	1	0	1	0	0	0	0	#NULL!	1	2	2	6	0
0637	156.4	56.5	23.1	1	27.9	2469	131	77	2	#NULL!	#NULL!	10.2	32.3	-4.31	3	44	#NULL!	7.4	0.66	1	1	#NULL!	61	2	1959	9	1		3	7	2	8	9	0	0	0	0	0	0	0	0	1	0	#NULL!	2	2	2	6	0
0638	165.6	53.7	19.6	1	35.5	2933	128	85	2	#NULL!	#NULL!	14.9	39.3	-2.91	3	23	63	-3.7	0.53	1	1	#NULL!	53	3	1967	2	1		3	5	2	8	3	0	0	1	0	0	0	0	0	0	0	#NULL!	2	2	2	6	0
0639	160.8	62.2	24.1	2	25.7	1187	162	76	1	2	#NULL!	39.1	34.6	-3	3	10	#NULL!	-9.7	0.7	1	2	1	66	2	1954	1	1		2	7	2	1	16	1	0	0	0	0	1	0	0	0	0	#NULL!	2	2	1	6	0
0640	166.6	72.1	26	2	19	1553	152	73	1	2	#NULL!	30.6	34.8	-3.81	3	22	#NULL!	-7.1	1.66	1	1	#NULL!	72	2	1948	1	1		2	7	2	7	9	0	0	0	0	0	0	0	0	1	0	#NULL!	2	2	2	6	0
0641	165.6	76.4	27.9	2	29.9	1745	149	95	1	2	#NULL!	32.3	63.5	1.92	1	20	#NULL!	-6.6	0.58	1	1	#NULL!	61	2	1959	6	1		8	7	2	7	9	0	0	0	0	0	0	0	0	1	0	#NULL!	2	2	2	6	0
0642	162.6	68.3	25.8	2	34.3	1461	152	66	1	1	2	31.2	32.6	-4.26	3	12	#NULL!	-10.5	0.68	1	1	#NULL!	71	2	1949	7	1		2	7	2	7	13	1	0	1	0	0	0	0	0	0	0	#NULL!	2	2	2	1	1
0643	164	70.4	26.2	2	40.2	2937	152	95	1	1	2	31.9	34.9	-3.78	3	18	66	-6.7	0.69	1	1	#NULL!	53	3	1967	10	1		2	7	2	7	126	1	1	0	0	0	1	0	0	0	0	#NULL!	2	2	1	6	0
0644	142	44.5	22.1	1	21.4	1992	163	102	1	2	#NULL!	13	31.8	-4.4	3	17	#NULL!	4.3	0.78	1	1	#NULL!	56	3	1964	11	1		2	7	1	8	1	1	0	0	0	0	0	0	0	0	0	#NULL!	2	2	1	6	0
0645	148.8	56.4	25.5	2	19.8	1435	119	78	2	#NULL!	#NULL!	32.7	35	-2.92	3	16	#NULL!	-9	1.01	1	2	1	59	3	1961	11	1		2	7	2	7	6	0	0	0	0	0	1	0	0	0	0	#NULL!	2	2	2	6	0
0646	165.4	65	23.8	1	41.7	2737	160	81	1	1	2	30.4	41.8	-2.41	2	28	#NULL!	-3.3	0.78	1	1	#NULL!	65	2	1955	11	1		3	4	2	8	3	0	0	1	0	0	0	0	0	0	0	#NULL!	2	2	2	6	0
0647	160	63.6	24.8	2	25.3	1710	193	82	1	2	#NULL!	29.2	49.1	-0.84	1	10	#NULL!	#NULL!	0.66	1	1	#NULL!	69	2	1951	6	1		2	7	2	8	36	0	0	1	0	0	1	0	0	0	0	#NULL!	2	2	1	6	0
0648	155.3	54.1	22.4	1	19.1	1371	133	64	2	#NULL!	#NULL!	34.5	33.4	-4.09	3	9	#NULL!	3.5	0.96	1	1	#NULL!	74	2	1946	2	1		2	7	2	8	4678	0	0	0	1	0	1	1	1	0	0	#NULL!	2	2	2	45	0
0649	148.2	64.6	29.4	3	25	1429	146	81	1	2	#NULL!	32.3	43.8	-1.18	2	11	#NULL!	4.8	0.63	1	2	2	55	3	1965	4	1		2	7	2	8	6	0	0	0	0	0	1	0	0	0	0	#NULL!	2	2	1	6	0
0650	156.5	54.6	22.3	1	32.1	1526	124	75	2	#NULL!	#NULL!	29.5	40.9	-1.76	2	64	54	1.1	0.8	1	1	#NULL!	43	1	1979	9	1		2	7	2	7	6	0	0	0	0	0	1	0	0	0	0	#NULL!	2	2	2	6	0
0651	153.5	42.3	18	1	23.4	2480	125	84	2	#NULL!	#NULL!	27	39.9	-1.95	2	17	53	5.5	0.58	1	2	2	32	1	1988	2	1		8	7	2	8	9	0	0	0	0	0	0	0	0	1	0	#NULL!	2	2	2	6	0
0652	147.4	59	27.2	2	22.6	1154	179	96	1	1	2	38.4	35.7	-2.8	3	16	#NULL!	0.4	0.57	1	2	1	58	3	1962	7	1		2	7	2	8	1567	1	0	0	0	1	1	1	0	0	0	#NULL!	2	2	1	6	0
0653	176.9	75.3	24.1	2	34.2	2569	177	82	1	1	2	23.9	43.7	-2.02	2	8	#NULL!	#NULL!	1.19	1	1	#NULL!	56	3	1964	7	1		2	7	1	8	167	1	0	0	0	0	1	1	0	0	0	#NULL!	2	2	1	6	0
0654	148.7	45.1	20.4	1	20.4	1893	168	76	1	1	2	29.6	38.6	-2.22	2	14	#NULL!	-2.1	0.95	1	2	1	66	2	1954	4	1		2	7	2	8	1236	1	1	1	0	0	1	0	0	0	0	#NULL!	2	2	1	6	0
0655	146.3	45.3	21.2	1	19.1	1275	143	82	1	2	#NULL!	21.3	41.5	-1.64	2	11	#NULL!	-8.3	1.56	1	2	1	69	2	1951	7	1		2	7	2	7	1	1	0	0	0	0	0	0	0	0	0	#NULL!	2	2	1	6	0
0656	152.3	42.3	18.2	1	19.8	1238	154	66	1	2	#NULL!	29	34	-3.12	3	14	67	-12.5	0.58	1	2	1	59	3	1961	6	1		2	7	2	7	9	0	0	0	0	0	0	0	0	1	0	#NULL!	2	2	2	6	0
0657	157.7	49.2	19.8	1	28.6	2831	109	64	2	#NULL!	#NULL!	29.1	33.5	-3.24	3	22	68	15.7	0.38	1	2	2	39	1	1981	1	1		3	8	2	7	9	0	0	0	0	0	0	0	0	1	0	#NULL!	2	2	2	6	0
0658	151.8	37.9	16.4	1	20	2042	132	88	2	#NULL!	#NULL!	23.5	37.2	-2.5	3	9	74	1.2	0.56	1	2	2	48	3	1972	10	1		8	7	3	8	3	0	0	1	0	0	0	0	0	0	0	#NULL!	2	2	2	13	1
0659	142.9	47.9	23.5	1	13	792	163	71	1	2	#NULL!	38.9	40.8	-1.76	2	4	#NULL!	3.9	1.47	1	2	1	73	2	1947	2	1		9	7	4	8	156	1	0	0	0	1	1	0	0	0	0	#NULL!	2	2	2	6	0
0660	140.5	51.5	26.1	2	16.7	1017	174	78	1	2	#NULL!	50.3	35.2	-2.89	3	8	#NULL!	3.5	1.88	1	2	1	73	2	1947	12	1		2	7	4	8	256	0	1	0	0	1	1	0	0	0	0	#NULL!	1	1	1	6	0
0661	144.8	53.4	25.5	2	16.5	1098	139	60	2	#NULL!	#NULL!	52.8	35.8	-2.77	3	11	#NULL!	2.1	1.06	1	2	1	65	2	1955	1	1		9	7	2	8	3	0	0	1	0	0	0	0	0	0	0	#NULL!	2	2	2	6	0
0662	159.2	55.4	21.9	1	26	1723	116	74	2	#NULL!	#NULL!	29	36.5	-2.63	3	15	#NULL!	-5.7	0.71	1	2	1	62	2	1958	11	1		9	7	2	8	4	0	0	0	1	0	0	0	0	0	0	#NULL!	2	2	2	6	0
0663	158.9	56.4	22.3	1	25.9	1238	195	86	1	1	2	28.1	41.2	-2.53	3	13	#NULL!	1.1	1.82	1	1	#NULL!	68	2	1952	7	1		9	7	2	8	1	1	0	0	0	0	0	0	0	0	0	#NULL!	2	2	2	6	0
0664	150.1	48.8	21.7	1	25	1967	183	101	1	2	#NULL!	36.5	33.4	-3.25	3	13	#NULL!	4.1	1.8	1	2	1	64	2	1956	7	1		2	7	2	7	27	0	1	0	0	0	0	1	0	0	0	#NULL!	2	2	2	6	0
0665	147.5	60.9	28	3	19.7	1695	179	78	1	1	2	40.6	38	-2.33	2	8	#NULL!	-0.3	1.58	1	2	1	64	2	1956	12	1		9	7	2	8	146	1	0	0	1	0	1	0	0	0	0	#NULL!	2	2	2	6	0
0666	148.8	45.6	20.6	1	21.8	1076	154	59	1	2	#NULL!	34.9	39.3	-2.07	2	20	#NULL!	4.1	1.07	1	2	1	68	2	1952	7	1		9	7	2	7	6	0	0	0	0	0	1	0	0	0	0	#NULL!	2	2	1	1	1
0667	149.3	61.7	27.7	2	25.6	1505	157	74	1	2	#NULL!	47.9	41.9	-1.55	2	23	#NULL!	11.9	0.73	1	2	1	67	2	1953	9	1		2	7	2	6	3	0	0	1	0	0	0	0	0	0	0	#NULL!	2	2	2	6	0
0668	161.5	65.8	25.2	2	35.2	3207	193	121	1	2	#NULL!	24.2	55.3	0.29	1	14	#NULL!	-2.2	0.68	1	1	#NULL!	58	3	1962	6	1		2	7	2	7	6	0	0	0	0	0	1	0	0	0	0	#NULL!	2	2	2	1	1
0669	156.9	61.1	24.8	2	33.3	1868	154	96	1	1	2	#NULL!	37.8	-2.38	2	22	#NULL!	#NULL!	#NULL!	1	2	2	47	3	1973	3	1		3	8	2	7	1	1	0	0	0	0	0	0	0	0	0	#NULL!	2	2	2	1	1
0670	175	69	22.5	1	39.9	3404	153	83	1	2	#NULL!	20.5	34.1	-3.95	3	14	#NULL!	1.2	0.61	1	1	#NULL!	62	2	1958	6	1		2	7	2	7	6	0	0	0	0	0	1	0	0	0	0	#NULL!	2	2	2	6	0
0671	157.3	43.2	17.5	1	27	1554	155	84	1	2	#NULL!	20.9	41.6	-2.45	2	5	#NULL!	1.1	0.72	1	1	#NULL!	66	2	1954	12	1		3	7	2	7	6	0	0	0	0	0	1	0	0	0	0	#NULL!	2	2	1	6	0
0672	146.7	52.8	24.5	2	20	1011	145	78	1	2	#NULL!	44.2	#NULL!	#NULL!	#NULL!	18	#NULL!	6.3	1.06	1	2	1	72	2	1948	4	1		9	7	2	7	2	0	1	0	0	0	0	0	0	0	0	#NULL!	1	2	1	1	1
0673	165.3	82.1	30	3	33.3	1585	165	91	1	1	2	37.4	35.3	-3.72	3	8	#NULL!	-5	0.63	1	1	#NULL!	69	2	1951	6	2	畲族	3	7	4	1	1	1	0	0	0	0	0	0	0	0	0	#NULL!	2	2	2	6	0
0674	163.5	54.2	20.3	1	44	3460	124	76	2	#NULL!	#NULL!	17.3	40.8	-2.62	3	10	59	2	0.44	1	1	#NULL!	49	3	1971	6	1		8	7	2	7	4568	0	0	0	1	1	1	0	1	0	0	#NULL!	3	2	3	12345	1
0675	159.4	57.7	22.7	1	28.9	1879	138	94	1	2	#NULL!	37	40.7	-1.79	2	48	66	5.1	0.55	1	2	2	44	1	1976	12	1		2	7	2	7	9	0	0	0	0	0	0	0	0	1	0	#NULL!	2	2	2	1	1
0676	159.2	61.3	24.2	2	33	1026	187	75	1	1	2	32.7	43.1	-2.14	2	18	#NULL!	5.7	0.8	1	1	#NULL!	71	2	1949	8	1		2	7	4	8	12	1	1	0	0	0	0	0	0	0	0	#NULL!	2	2	1	6	0
0677	141.8	51.3	25.5	2	16.5	847	195	87	1	2	#NULL!	43.9	33.6	-3.21	3	16	#NULL!	8	1.63	1	2	1	76	2	1944	5	1		9	7	2	7	16	1	0	0	0	0	1	0	0	0	0	#NULL!	2	2	1	6	0
0678	150.2	52.7	23.4	1	16.7	#NULL!	167	78	1	1	2	32.2	34.3	-3.07	3	8	#NULL!	-8	1.48	1	2	1	77	2	1943	7	1		2	7	4	8	1	1	0	0	0	0	0	0	0	0	0	#NULL!	1	2	1	1	1
0679	143.2	48.7	23.7	1	18	1297	125	73	2	#NULL!	#NULL!	40.9	34.2	-3.09	3	8	#NULL!	2.2	1.25	1	2	1	71	2	1949	7	1		9	7	2	8	6	0	0	0	0	0	1	0	0	0	0	#NULL!	2	2	1	1	1
0680	142	44.5	22.1	1	21.4	859	160	95	1	1	2	41.9	31.2	-3.69	3	7	#NULL!	-15	1.26	1	2	1	70	2	1950	5	1		9	7	4	8	1	1	0	0	0	0	0	0	0	0	0	#NULL!	2	2	1	1	1
0681	160.1	55.9	21.8	1	37.3	2389	146	90	1	2	#NULL!	21.9	39.6	-2.86	3	8	#NULL!	-7.2	0.78	1	1	#NULL!	61	2	1959	8	1		2	7	2	7	9	0	0	0	0	0	0	0	0	1	0	#NULL!	2	2	2	1	1
0682	147.5	50.4	23.2	1	23.4	740	166	81	1	1	2	43.5	34.8	-2.97	3	14	#NULL!	1	0.63	1	2	1	69	2	1951	11	1		9	7	2	7	1	1	0	0	0	0	0	0	0	0	0	#NULL!	2	2	2	1	1
0683	148.8	54.8	24.7	2	20.1	1079	135	78	2	#NULL!	#NULL!	35.5	33.6	-3.2	3	10	#NULL!	1.7	1.48	1	2	1	71	2	1949	3	1		2	7	4	8	9	0	0	0	0	0	0	0	0	1	0	#NULL!	2	2	2	1	1
0684	143.8	52.6	25.4	2	23	700	148	83	1	2	#NULL!	48.7	31.1	-3.71	3	11	#NULL!	-2.5	1.28	1	2	1	70	2	1950	12	1		9	7	2	8	2	0	1	0	0	0	0	0	0	0	0	#NULL!	1	2	2	1	1
0685	151.9	51.1	22.1	1	19.1	1164	153	77	1	2	#NULL!	32.6	43.9	-1.99	2	11	#NULL!	-3.5	1.22	1	1	#NULL!	69	2	1951	11	1		2	7	2	1	6	0	0	0	0	0	1	0	0	0	0	#NULL!	2	2	2	6	0
0686	168	55	19.5	1	21.4	1720	150	87	1	2	#NULL!	19.9	35.2	-3.74	3	10	#NULL!	-4.7	0.66	1	1	#NULL!	63	2	1957	9	1		3	7	1	8	16	1	0	0	0	0	1	0	0	0	0	#NULL!	2	2	1	6	0
0687	164.7	63	23.2	1	5.1	500	151	71	1	2	#NULL!	40.4	38.1	-3.16	3	2	#NULL!	-18	#NULL!	1	1	#NULL!	85	2	1935	2	1		9	7	2	8	1	1	0	0	0	0	0	0	0	0	0	#NULL!	2	2	2	6	0
0688	149.4	42.6	19.1	1	31.4	1572	134	78	2	#NULL!	#NULL!	22.7	33.8	-4.01	3	12	#NULL!	-3.2	1.61	1	1	#NULL!	70	2	1951	9	1		2	7	2	8	9	0	0	0	0	0	0	0	0	1	0	#NULL!	2	2	2	6	0
0689	137.9	40.9	21.5	1	18.7	904	135	70	2	#NULL!	#NULL!	36.7	29.7	-4	3	6	#NULL!	-4.2	0.94	1	2	1	66	2	1954	5	1		2	7	2	8	6	0	0	0	0	0	1	0	0	0	0	#NULL!	2	2	2	6	0
0690	162.1	65.4	24.9	2	24.1	1938	135	78	2	#NULL!	#NULL!	36.7	39.3	-2.07	2	28	#NULL!	1.5	0.48	1	2	1	60	2	1960	5	1		3	7	2	5	56	0	0	0	0	1	1	0	0	0	0	#NULL!	2	2	1	23	0
0691	166.3	70.6	25.5	2	55	1829	130	81	2	#NULL!	#NULL!	25.5	43.9	-1.99	2	47	53	6	0.47	1	1	#NULL!	48	3	1973	12	1		3	7	2	7	56	0	0	0	0	1	1	0	0	0	0	#NULL!	2	2	3	1345	1
0692	154.5	58.3	24.4	2	21.4	2045	151	74	1	2	#NULL!	34.8	35.3	-2.88	3	15	#NULL!	13.1	0.46	1	2	1	61	2	1959	10	1		3	7	2	8	1356	1	0	1	0	1	1	0	0	0	0	#NULL!	2	2	2	6	0
0693	159.1	67.6	26.7	2	26.7	1799	153	88	1	2	#NULL!	32.6	35.7	-2.79	3	14	#NULL!	-3.9	1.09	1	2	1	56	3	1964	1	1		2	7	2	8	36	0	0	1	0	0	1	0	0	0	0	#NULL!	2	2	2	6	0
0694	156.4	55.9	22.9	1	25.3	1210	174	79	1	2	#NULL!	19.4	44.4	-1.89	2	7	#NULL!	-16.1	0.92	1	1	#NULL!	73	2	1947	10	1		2	7	2	7	1	1	0	0	0	0	0	0	0	0	0	#NULL!	2	2	2	6	0
0695	152.5	55.2	23.7	1	20.4	1743	146	70	1	2	#NULL!	38.8	34.1	-3.11	3	5	#NULL!	6	0.84	1	2	1	66	2	1954	6	1		2	7	2	1	256	0	1	0	0	1	1	0	0	0	0	#NULL!	1	2	2	3	0
0696	170.7	73.9	25.4	2	37.3	2595	128	82	2	#NULL!	#NULL!	27.6	52.9	-0.2	1	15	60	0.1	0.59	1	1	#NULL!	56	3	1964	10	1		3	7	2	7	6	0	0	0	0	0	1	0	0	0	0	#NULL!	2	2	2	6	0
0697	162.4	73.7	27.9	2	29.6	1308	123	90	1	2	#NULL!	40.1	32.5	-3.44	3	16	#NULL!	-4	0.65	1	2	1	70	2	1950	4	1		2	1	2	1	9	0	0	0	0	0	0	0	0	1	0	#NULL!	2	2	2	3	0
0698	161.3	60.9	23.4	1	28.6	1427	176	84	1	2	#NULL!	31.1	45.2	-1.72	2	15	#NULL!	2.1	0.64	1	1	#NULL!	67	2	1953	10	1		6	6	2	5	3	0	0	1	0	0	0	0	0	0	0	#NULL!	2	2	2	12345	1
0699	151.2	55.7	24.4	2	20	810	151	73	1	2	#NULL!	45.3	32.1	-3.51	3	18	#NULL!	2.1	0.73	1	2	1	66	2	1954	8	1		2	7	2	8	3	0	0	1	0	0	0	0	0	0	0	#NULL!	2	2	2	6	0
0700	164.7	61.5	22.7	1	22.1	2746	144	93	1	2	#NULL!	26.4	37.9	-3.2	3	20	#NULL!	2.9	1.36	1	1	#NULL!	63	2	1957	4	1		2	7	2	7	6	0	0	0	0	0	1	0	0	0	0	#NULL!	2	2	1	6	0
0701	151.5	51.6	22.5	1	24.6	1575	129	77	2	#NULL!	#NULL!	41.3	34.2	-3.09	3	16	61	6.9	0.79	1	2	1	54	3	1966	5	1		2	7	2	7	6	0	0	0	0	0	1	0	0	0	0	#NULL!	2	2	1	6	0
0702	164.1	66.1	24.5	2	38.6	2249	128	75	2	#NULL!	#NULL!	26.7	37.8	-3.22	3	16	#NULL!	6.7	0.65	1	1	#NULL!	58	3	1962	7	1		2	7	2	6	6	0	0	0	0	0	1	0	0	0	0	#NULL!	2	2	1	6	0
0703	154.8	46	19.2	1	27	1872	156	87	1	2	#NULL!	9.8	34.1	-3.94	3	14	#NULL!	-3	0.64	1	1	#NULL!	76	2	1944	8	1		2	7	2	8	1	1	0	0	0	0	0	0	0	0	0	#NULL!	2	2	2	6	0
0704	148.2	48.9	22.3	1	20.6	1463	142	79	1	2	#NULL!	30.3	36.4	-3.5	3	7	#NULL!	-1	0.81	1	1	#NULL!	69	2	1951	2	1		2	7	2	7	16	1	0	0	0	0	1	0	0	0	0	#NULL!	2	2	1	6	0
0705	159.4	57.4	22.6	1	18.1	1429	123	77	2	#NULL!	#NULL!	35.4	35.1	-2.91	3	38	#NULL!	-7.4	0.97	1	2	1	66	2	1954	7	1		2	7	2	6	6	0	0	0	0	0	1	0	0	0	0	#NULL!	2	2	1	6	0
0706	147.9	50.4	23	1	22.4	1496	133	69	2	#NULL!	#NULL!	32.9	35.8	-2.77	3	10	#NULL!	-7.8	1.05	1	2	1	65	2	1955	5	1		9	7	2	8	6	0	0	0	0	0	1	0	0	0	0	#NULL!	2	2	1	6	0
0707	170.7	81.4	27.9	2	31.3	2663	120	68	2	#NULL!	#NULL!	28.1	35.5	-3.68	3	16	#NULL!	-9	0.82	1	1	#NULL!	71	2	1949	7	1		8	6	2	6	28	0	1	0	0	0	0	0	1	0	0	#NULL!	2	2	2	6	0
0708	157.8	70.2	28.2	3	20.7	750	153	79	1	1	2	34.5	42.1	-2.34	2	4	#NULL!	-9.1	0.7	1	1	#NULL!	70	2	1950	3	1		2	7	2	8	124	1	1	0	1	0	0	0	0	0	0	#NULL!	2	2	2	6	0
0709	168.3	54.3	19.2	1	38.4	1295	108	60	2	#NULL!	#NULL!	16	36	-3.58	3	22	#NULL!	-7.1	0.71	1	1	#NULL!	67	2	1953	12	1		9	7	2	7	9	0	0	0	0	0	0	0	0	1	0	#NULL!	2	2	2	6	0
0710	154.3	41.5	17.4	1	21.6	1453	151	72	1	2	#NULL!	18.3	34.9	-3.79	3	5	#NULL!	3.2	1.41	1	1	#NULL!	72	2	1948	8	1		3	7	2	6	9	0	0	0	0	0	0	0	0	1	0	#NULL!	2	2	2	6	0
0711	156.4	65.6	26.8	2	16.5	1626	136	65	1	1	1	34	39.9	-1.96	2	12	#NULL!	7.4	0.63	1	2	1	62	2	1958	11	1		2	7	2	8	16	1	0	0	0	0	1	0	0	0	0	#NULL!	3	2	1	6	0
0712	152.8	70.9	30.4	3	22.4	1694	161	91	1	2	#NULL!	41.9	47.2	-0.49	1	19	#NULL!	-5.8	0.82	1	2	1	66	2	1954	9	1		2	7	2	8	12	1	1	0	0	0	0	0	0	0	0	#NULL!	2	2	1	6	0
0713	126.7	31.3	19.5	1	19.4	4220	195	98	1	2	#NULL!	36.1	32.9	-3.36	3	10	#NULL!	-18	#NULL!	1	2	1	67	2	1953	7	1		2	7	2	8	146	1	0	0	1	0	1	0	0	0	0	#NULL!	1	2	1	6	0
0714	167.9	75.3	26.7	2	40.3	3041	124	80	2	#NULL!	#NULL!	33.5	44.1	-1.96	2	48	70	5.5	0.41	1	1	#NULL!	50	3	1970	3	1		3	7	2	5	9	0	0	0	0	0	0	0	0	1	0	#NULL!	2	2	2	6	0
0715	155.7	54.3	22.4	1	27.9	1774	149	78	1	2	#NULL!	29.2	34.6	-3.86	3	12	#NULL!	-9	0.67	1	1	#NULL!	68	2	1952	7	1		2	7	4	8	9	0	0	0	0	0	0	0	0	1	0	#NULL!	2	2	1	6	0
0716	147.6	52.5	24.1	2	21.8	1619	142	81	1	2	#NULL!	39.9	42.4	-1.41	2	34	73	-8.1	0.74	1	2	1	59	3	1961	10	1		2	7	2	7	6	0	0	0	0	0	1	0	0	0	0	#NULL!	2	2	1	6	0
0717	149.5	54.6	24.4	2	26	2204	151	86	1	2	#NULL!	34.3	53.8	0.82	1	9	57	12	0.53	1	2	2	46	3	1974	6	1		3	7	2	7	6	0	0	0	0	0	1	0	0	0	0	#NULL!	2	2	1	6	0
0718	158.8	48.1	19.1	1	26.1	1500	115	73	2	#NULL!	#NULL!	34	42.4	-1.45	2	36	48	1.7	0.53	1	2	2	43	1	1977	2	1		8	7	2	7	9	0	0	0	0	0	0	0	0	1	0	#NULL!	2	2	2	245	0
0719	174.3	88.1	29	3	56.9	1900	121	87	2	#NULL!	#NULL!	35.9	39	-2.97	3	13	56	-12.2	0.44	1	1	#NULL!	49	3	1971	5	1		8	7	2	7	9	0	0	0	0	0	0	0	0	1	0	#NULL!	3	2	1	4	0
0720	158.2	67.3	26.9	2	32.1	1372	140	81	1	2	#NULL!	39.4	37.2	-2.48	2	8	68	-7.1	0.61	1	2	1	54	3	1966	10	1		3	7	2	7	9	0	0	0	0	0	0	0	0	1	0	#NULL!	2	2	3	2345	0
0721	173.4	82.1	27.3	2	53.6	1452	144	83	1	1	2	25.6	38.8	-3	3	24	68	-8.4	0.51	1	1	#NULL!	57	3	1963	12	1		8	7	2	7	1	1	0	0	0	0	0	0	0	0	0	#NULL!	3	2	1	34	0
0722	180.8	69.1	21.1	1	50	2126	111	64	2	#NULL!	#NULL!	17	42.9	-2.19	2	23	83	-10.3	0.43	1	1	#NULL!	49	3	1971	6	1		7	7	2	6	9	0	0	0	0	0	0	0	0	1	0	#NULL!	2	2	2	6	0
0723	174.1	73.9	24.4	2	56.8	2096	152	94	1	1	2	21.9	45.3	-1.72	2	32	53	-7.6	0.58	1	1	#NULL!	49	3	1971	1	1		8	7	2	7	12	1	1	0	0	0	0	0	0	0	0	#NULL!	3	2	3	1	1
0724	158.2	65.9	26.3	2	31.7	2331	155	101	1	2	#NULL!	41.1	40.4	-1.85	2	17	59	-1.1	0.53	1	2	1	56	3	1964	9	1		8	7	2	7	6	0	0	0	0	0	1	0	0	0	0	#NULL!	3	2	3	124	1
0725	166.3	56.1	20.3	1	42.2	1640	145	82	1	2	#NULL!	21.6	45.9	-1.59	2	28	55	14.5	0.42	1	1	#NULL!	51	3	1969	2	1		3	7	2	6	9	0	0	0	0	0	0	0	0	1	0	#NULL!	2	2	2	6	0
0726	174.9	72.7	23.8	1	49	4257	112	57	2	#NULL!	#NULL!	17	59	0.04	1	12	71	-15	0.39	1	1	#NULL!	21	1	1999	1	1		7	2	1	7	9	0	0	0	0	0	0	0	0	1	0	#NULL!	1	2	2	5	0
0727	169.1	84.1	29.4	3	46.2	3703	127	77	2	#NULL!	#NULL!	24.7	29.3	-4.9	3	31	69	-2.3	0.49	1	1	#NULL!	43	1	1977	12	1		3	7	3	5	9	0	0	0	0	0	0	0	0	1	0	#NULL!	2	2	2	6	0
0728	165.1	57.4	21.1	1	27.4	2597	123	72	2	#NULL!	#NULL!	25.2	31.8	-4.41	3	12	#NULL!	5	0.61	1	1	#NULL!	65	2	1955	1	1		3	7	2	8	28	0	1	0	0	0	0	0	1	0	0	#NULL!	2	3	3	2	0
0729	161.2	64.7	24.9	2	31	2671	182	102	1	2	#NULL!	35.1	36.8	-2.57	3	17	58	7.6	0.64	1	2	1	55	3	1965	1	1		8	7	2	7	9	0	0	0	0	0	0	0	0	1	0	#NULL!	2	2	2	345	0
0730	167.8	73.5	26.1	2	43.6	2496	152	102	1	2	#NULL!	34.2	70.3	3.29	1	18	53	-4	0.52	1	1	#NULL!	59	3	1961	12	1		3	7	2	1	6	0	0	0	0	0	1	0	0	0	0	#NULL!	2	2	1	6	0
0731	164.3	80.5	29.8	3	33.6	2530	129	79	2	#NULL!	#NULL!	25.7	38.7	-3.04	3	9	52	-6	0.45	1	1	#NULL!	49	3	1971	4	1		8	7	2	7	9	0	0	0	0	0	0	0	0	1	0	#NULL!	2	2	2	4	0
0732	163.6	69.7	26	2	50.3	2966	141	95	1	2	#NULL!	25.2	46.6	-1.44	2	25	65	12	0.48	1	1	#NULL!	49	3	1971	11	1		8	4	2	1	9	0	0	0	0	0	0	0	0	1	0	#NULL!	2	2	2	12345	1
0733	178	61.4	19.4	1	60.1	3840	140	73	1	2	#NULL!	12.7	47	-1.38	2	91	45	12.7	0.38	1	1	#NULL!	22	1	1998	3	1		6	2	2	1	9	0	0	0	0	0	0	0	0	1	0	#NULL!	2	2	2	1245	1
0734	182.7	80.9	24.2	2	45.5	4325	127	80	2	#NULL!	#NULL!	25.1	32.4	-4.28	3	48	55	1	0.36	1	1	#NULL!	22	1	1998	9	1		6	2	1	1	9	0	0	0	0	0	0	0	0	1	0	#NULL!	1	2	1	12345	1
0735	167.1	67.4	24.1	2	46.3	3291	119	74	2	#NULL!	#NULL!	27.2	38.5	-3.07	3	37	48	0.1	0.44	1	1	#NULL!	31	1	1989	10	1		6	2	1	6	2	0	1	0	0	0	0	0	0	0	0	#NULL!	2	2	2	12345	1
0736	164.7	68	25.1	2	48	3021	138	85	2	#NULL!	#NULL!	24.9	47.6	-1.25	2	21	58	-7.5	0.47	1	1	#NULL!	48	3	1972	10	1		6	2	2	6	2	0	1	0	0	0	0	0	0	0	0	#NULL!	2	2	1	12345	1
0737	159.4	53.6	21.1	1	36.3	2458	148	87	1	2	#NULL!	19.7	40.1	-2.76	3	13	#NULL!	0.3	0.49	1	1	#NULL!	60	2	1960	3	2	畲族	3	7	2	7	9	0	0	0	0	0	0	0	0	1	0	#NULL!	2	2	2	6	0
0740	155	48	20	1	27.6	3576	105	68	2	#NULL!	#NULL!	30.4	49.4	-0.04	1	50	58	6.9	0.41	1	2	2	33	1	1987	3	1		6	2	2	5	9	0	0	0	0	0	0	0	0	1	0	#NULL!	2	2	2	12345	1
0741	156.2	59.8	24.5	2	23.4	2151	110	70	2	#NULL!	#NULL!	34.9	43.3	-1.27	2	102	56	13.1	0.5	1	2	2	47	3	1973	1	1		6	2	2	5	6	0	0	0	0	0	1	0	0	0	0	#NULL!	2	2	1	12345	1
0742	158	50	20	1	25.4	2229	101	67	2	#NULL!	#NULL!	31.7	40	-1.93	2	53	64	14	0.55	1	2	2	37	1	1983	9	1		6	2	2	5	6	0	0	0	0	0	1	0	0	0	0	#NULL!	2	2	2	12345	1
0743	176.8	89.3	28.6	3	58	3890	147	80	1	2	#NULL!	32.4	49.8	-0.82	1	22	40	4.4	0.36	1	1	#NULL!	30	1	1990	3	1		6	2	2	7	9	0	0	0	0	0	0	0	0	1	0	#NULL!	2	2	2	2345	0
0744	143.1	57.5	28.1	3	21	1335	128	64	1	1	1	42.6	40	-1.93	2	23	#NULL!	-5.6	0.73	1	2	1	66	2	1954	9	1		9	7	2	1	136	1	0	1	0	0	1	0	0	0	0	#NULL!	2	2	1	6	0
0745	175.8	81.3	26.3	2	50.2	3262	132	91	1	2	#NULL!	30.1	41.9	-2.4	2	13	65	-4.7	0.48	1	1	#NULL!	48	3	1972	12	1		7	1	2	6	9	0	0	0	0	0	0	0	0	1	0	#NULL!	2	2	2	12345	1
0746	154.7	45.8	19.1	1	23.4	1480	127	74	2	#NULL!	#NULL!	12.2	31.5	-4.48	3	6	#NULL!	3.5	1.29	1	1	#NULL!	67	2	1953	9	1		9	7	2	1	7	0	0	0	0	0	0	1	0	0	0	#NULL!	2	2	2	6	0
0747	154.1	46.2	19.5	1	20.6	2727	110	77	2	#NULL!	#NULL!	32	41.1	-1.72	2	85	51	22.5	0.39	1	2	2	32	1	1988	3	1		6	2	2	5	5	0	0	0	0	1	0	0	0	0	0	#NULL!	2	2	2	12345	1
0748	157.6	49.9	20.1	1	25.1	2562	111	77	2	#NULL!	#NULL!	36.2	42.1	-1.52	2	65	56	8.5	0.39	1	2	2	31	1	1989	5	2	畲族	6	2	2	6	5	0	0	0	0	1	0	0	0	0	0	#NULL!	2	2	2	12345	1
0749	155.7	59.9	24.7	1	27.1	1844	109	61	2	#NULL!	#NULL!	19.6	33.2	-4.14	3	11	#NULL!	-4.4	0.83	1	1	#NULL!	73	2	1947	2	1		3	7	2	8	6	0	0	0	0	0	1	0	0	0	0	#NULL!	2	2	1	6	0
0750	168.6	62.3	21.9	1	40.7	3807	150	101	1	2	#NULL!	24.3	49.8	-0.81	1	44	46	3.6	0.36	1	1	#NULL!	22	1	1990	3	1		7	2	1	7	9	0	0	0	0	0	0	0	0	1	0	#NULL!	2	2	2	12345	1
0751	153.3	54.1	23	1	25.9	2556	104	50	2	#NULL!	#NULL!	34.6	42.7	-1.39	2	122	57	8.7	0.39	1	2	2	33	1	1987	12	1		7	2	2	6	9	0	0	0	0	0	0	0	0	1	0	#NULL!	1	2	2	12345	1
0752	150.9	40.1	17.6	1	13.3	2338	120	63	2	#NULL!	#NULL!	30.3	40.9	0.08	1	80	54	6.6	0.43	1	2	2	25	1	1995	1	1		6	2	2	6	9	0	0	0	0	0	0	0	0	1	0	#NULL!	2	2	2	12345	1
0753	157.2	61.8	25	2	31.7	2915	119	71	2	#NULL!	#NULL!	35.1	54.5	0.98	1	11	55	2.5	0.55	1	2	2	44	1	1976	9	1		6	2	2	6	9	0	0	0	0	0	0	0	0	1	0	#NULL!	1	2	2	12345	1
0754	170.2	55.3	19.1	1	47.7	2479	125	86	2	#NULL!	#NULL!	16.5	41.6	-2.45	2	186	71	#NULL!	0.35	1	1	#NULL!	32	1	1988	9	2	畲族	8	2	1	6	9	0	0	0	0	0	0	0	0	1	0	#NULL!	2	2	2	125	1
0755	149.2	56.2	25.2	2	19.1	1254	138	66	1	1	1	41	42.4	-1.46	2	7	#NULL!	-16	0.96	1	2	1	68	2	1952	2	1		2	7	2	7	1246	1	1	0	1	0	1	0	0	0	0	#NULL!	1	2	1	6	0
0756	168.3	64.3	22.7	1	39.9	2913	123	87	2	#NULL!	#NULL!	23.5	47	-1.36	2	25	55	4.9	0.56	1	1	#NULL!	46	3	1974	9	1		7	7	2	6	9	0	0	0	0	0	0	0	0	1	0	#NULL!	3	2	2	6	0
0757	166.6	82.7	29.8	3	50.2	2947	148	104	1	2	#NULL!	31.1	39.2	-2.93	3	19	53	-6	0.44	1	1	#NULL!	41	1	1979	12	1		8	7	2	6	9	0	0	0	0	0	0	0	0	1	0	#NULL!	3	2	2	6	0
0758	159.3	53.9	21.2	1	31.9	1420	130	64	2	#NULL!	#NULL!	6.8	36.8	-3.4	3	20	#NULL!	-0.4	0.84	1	1	#NULL!	70	2	1950	10	1		2	7	2	1	38	0	0	1	0	0	0	0	1	0	0	#NULL!	2	2	2	6	0
0759	155.3	53.3	22.1	1	16.7	2539	119	78	2	#NULL!	#NULL!	34.9	35.3	-2.87	3	14	78	-8	0.9	1	1	#NULL!	58	3	1962	12	1		9	7	2	8	6	0	0	0	0	0	1	0	0	0	0	#NULL!	2	2	2	6	0
0760	159.6	50.5	19.8	1	28.3	1576	134	84	2	#NULL!	#NULL!	19.4	43.2	-2.13	2	121	#NULL!	7.1	0.61	1	1	#NULL!	63	2	1957	7	1		8	7	2	8	46	0	0	0	1	0	1	0	0	0	0	#NULL!	1	2	2	6	0
0761	155.3	50.4	20.9	1	27.3	2849	117	70	2	#NULL!	#NULL!	34.4	46.5	-0.63	1	78	60	2.7	0.4	1	2	2	30	1	1990	8	1		7	2	2	7	9	0	0	0	0	0	0	0	0	1	0	#NULL!	2	2	2	12345	1
0762	160	48.7	19	1	25.7	2341	114	78	2	#NULL!	#NULL!	30.5	50.9	0.26	1	83	62	18.6	0.4	1	2	2	25	1	1995	9	1		6	2	2	1	9	0	0	0	0	0	0	0	0	1	0	#NULL!	2	2	2	12345	1
0763	160	54.1	21.1	1	33.6	2757	136	81	2	#NULL!	#NULL!	25.4	49.3	-0.91	1	27	78	-14	0.47	1	1	#NULL!	47	3	1973	4	1		8	2	2	6	9	0	0	0	0	0	0	0	0	1	0	#NULL!	3	3	3	6	0
0764	161.3	53.9	20.7	1	28.3	1493	109	73	2	#NULL!	#NULL!	32.3	35.9	-2.75	3	16	54	-10.4	0.42	1	2	2	34	1	1986	2	1		8	7	2	6	9	0	0	0	0	0	0	0	0	1	0	#NULL!	2	2	2	12345	1
0765	159	47.5	18.8	1	24	1524	125	71	1	1	1	25.7	37.1	-2.5	3	19	#NULL!	-2.1	0.81	1	2	1	61	2	1959	10	1		3	7	2	8	16	1	0	0	0	0	1	0	0	0	0	#NULL!	2	2	1	6	0
0766	169.8	63.8	22.1	1	39.3	4169	139	80	2	#NULL!	#NULL!	21.8	54.4	0.11	1	32	62	7	0.43	1	1	#NULL!	25	1	1995	2	1		7	2	1	1	9	0	0	0	0	0	0	0	0	1	0	#NULL!	2	2	1	12345	1
0767	167.2	70	25	2	35.3	3500	150	101	1	2	#NULL!	27.4	34.1	-3.95	3	26	50	2.1	0.4	1	1	#NULL!	23	1	1997	3	1		6	2	1	6	2	0	1	0	0	0	0	0	0	0	0	#NULL!	3	2	1	124	1
0768	163.6	74	27.6	2	39.6	2049	108	77	2	#NULL!	#NULL!	37.1	41.7	-2.44	2	16	52	3.1	0.5	1	1	#NULL!	59	3	1961	1	1		8	2	2	5	2	0	1	0	0	0	0	0	0	0	0	#NULL!	3	3	3	1234	1
0769	150.7	62.6	27.6	2	24.7	902	141	85	1	2	#NULL!	38.1	35.4	-2.84	3	8	#NULL!	3.1	0.62	1	2	1	68	2	1952	6	1		9	7	2	8	9	0	0	0	0	0	0	0	0	1	0	#NULL!	2	2	2	6	0
0770	152.8	51.8	22.2	1	21.3	450	142	95	1	1	2	25.6	36.6	-3.45	3	16	#NULL!	-10.5	1.7	1	1	#NULL!	76	2	1944	10	1		2	7	2	1	16	1	0	0	0	0	1	0	0	0	0	#NULL!	2	2	2	6	0
0771	137.3	41.7	22.1	1	17.6	1011	125	80	1	1	1	35.9	37.4	-2.45	2	7	#NULL!	-10.1	0.85	1	2	1	68	2	1952	11	1		9	7	2	8	12	1	1	0	0	0	0	0	0	0	0	#NULL!	2	2	2	6	0
0772	153.3	36.7	15.6	1	24.1	693	133	58	2	#NULL!	#NULL!	21.4	28.7	-5.03	3	8	#NULL!	3.9	1.42	1	1	#NULL!	74	2	1946	10	1		2	7	4	8	35	0	0	1	0	1	0	0	0	0	0	#NULL!	1	2	1	6	0
0773	159.4	48.2	19	1	25.9	2805	108	74	2	#NULL!	#NULL!	30.1	47	-0.53	1	47	58	6.4	0.35	1	2	2	26	1	1994	12	1		6	2	1	7	9	0	0	0	0	0	0	0	0	1	0	#NULL!	2	2	2	12345	1
0774	166	57.4	20.8	1	26.4	3321	122	83	2	#NULL!	#NULL!	28.9	51	0.27	1	44	49	11.5	0.35	1	2	2	22	1	1998	3	1		6	2	1	1	9	0	0	0	0	0	0	0	0	1	0	#NULL!	2	2	1	123	1
0775	162.2	61.2	23.3	1	27	2683	113	66	2	#NULL!	#NULL!	31.9	42.2	-1.49	2	63	58	22.2	0.41	1	2	2	24	1	1996	11	1		6	2	1	1	9	0	0	0	0	0	0	0	0	1	0	#NULL!	2	2	1	12345	1
0776	157.3	77	31.1	3	28.6	2712	121	88	2	#NULL!	#NULL!	45.1	48.1	-0.31	1	52	49	15.9	0.39	1	2	2	25	1	1995	3	2	畲族	6	2	1	6	9	0	0	0	0	0	0	0	0	1	0	#NULL!	2	2	2	23	0
0777	144.2	52.4	25.2	2	22.8	1355	127	86	2	#NULL!	#NULL!	36.5	47	-0.53	1	14	#NULL!	5.2	1.15	1	2	1	59	3	1961	9	1		3	7	2	8	9	0	0	0	0	0	0	0	0	1	1	#NULL!	2	2	1	6	0
0778	158.8	48	19	1	20	1529	115	71	2	#NULL!	#NULL!	20.6	45.6	-1.65	2	18	#NULL!	-2.5	0.61	1	1	#NULL!	66	2	1954	4	1		2	7	2	8	57	0	0	0	0	1	0	1	0	0	0	#NULL!	2	2	2	6	0
0779	149.9	66.5	29.6	3	24.6	1229	171	79	1	1	2	44.8	36.9	-2.55	3	11	#NULL!	0.3	1.29	1	2	1	67	2	1953	4	1		9	7	2	8	126	1	1	0	0	0	1	0	0	0	0	#NULL!	1	2	1	6	0
0780	160.3	53.6	20.9	1	15	911	189	92	1	1	2	34.8	36.7	-3.44	3	5	#NULL!	-8	1.25	1	1	#NULL!	78	2	1942	1	1		9	7	4	8	16	1	0	0	0	0	1	0	0	0	0	#NULL!	1	2	1	6	0
0781	161.5	59.1	22.7	1	25.3	2543	149	91	1	2	#NULL!	33.6	48	-0.33	1	40	58	0.9	0.47	1	1	#NULL!	49	3	1971	8	1		3	7	2	7	25	0	1	0	0	1	0	0	0	0	0	#NULL!	2	2	2	12345	1
0782	155.2	48.8	20.3	1	24.3	1496	153	71	1	2	#NULL!	23.7	28.3	-4.28	3	14	#NULL!	-1.9	0.79	1	2	1	71	2	1949	1	1		2	7	2	8	148	1	0	0	1	0	0	0	1	0	0	#NULL!	1	2	2	6	0
0783	156.3	77.2	31.6	3	25.1	1969	139	95	1	2	#NULL!	41	48.6	-0.2	1	12	52	0.4	0.64	1	2	2	45	3	1975	9	1		3	7	2	8	12	1	1	0	0	0	0	0	0	0	0	#NULL!	1	2	2	234	0
0784	159.7	71.5	28	3	22.3	1302	109	71	2	#NULL!	#NULL!	37.3	38.1	-2.32	2	21	64	-5.7	0.47	1	2	1	51	3	1969	3	1		3	7	2	8	4	0	0	0	1	0	0	0	0	0	0	#NULL!	1	2	2	6	0
0785	146	47.7	22.4	1	22.8	701	93	76	2	#NULL!	#NULL!	25.1	34	-3.13	3	16	58	10	1.01	1	2	1	58	3	1962	5	1		3	7	2	8	4	0	0	0	1	0	0	0	0	0	0	#NULL!	1	2	2	6	0
0786	146.7	46.1	21.4	1	20.8	1002	147	86	1	1	2	33.1	34.9	-2.96	3	13	#NULL!	-3.9	0.86	1	2	1	70	2	1950	12	1		9	7	2	7	1	1	0	0	0	0	0	0	0	0	0	#NULL!	2	2	2	6	0
0787	150.3	57.4	25.4	2	23.4	1693	121	77	2	#NULL!	#NULL!	37.4	41.5	-1.63	2	35	55	2.8	0.59	1	2	2	49	3	1971	1	1		3	7	2	5	9	0	0	0	0	0	0	0	0	1	0	#NULL!	2	2	2	12345	1
0788	159.6	65.3	25.6	2	21.3	1773	114	71	2	#NULL!	#NULL!	40.5	41.5	-1.64	2	12	67	-2.6	0.71	1	2	1	57	3	1963	10	1		2	7	2	7	9	0	0	0	0	0	0	0	0	1	0	#NULL!	1	2	2	6	0
0789	152.8	55.6	23.8	1	28.7	1690	121	69	2	#NULL!	#NULL!	32.3	43.2	-2.14	2	22	#NULL!	-11.7	1.21	1	1	#NULL!	69	2	1951	11	1		2	7	2	8	9	0	0	0	0	0	0	0	0	1	0	#NULL!	2	2	2	6	0
0790	159	63	24.9	2	24.7	3103	149	80	1	1	2	28.3	44	-1.96	2	45	#NULL!	-2.1	1.03	1	1	#NULL!	67	2	1953	12	1		3	7	2	6	157	1	0	0	0	1	0	1	0	0	0	#NULL!	2	2	2	5	0
0791	159.1	69.1	27.3	2	29.1	1095	159	90	1	1	2	34.8	39.1	-2.94	3	33	#NULL!	-15.6	0.77	1	1	#NULL!	70	2	1950	9	1		3	7	2	7	14	1	0	0	1	0	0	0	0	0	0	#NULL!	2	2	1	6	0
0792	167.8	68.4	24.3	2	20.3	2178	182	73	1	2	#NULL!	28.4	33.6	-4.05	3	25	#NULL!	-13	1.62	1	1	#NULL!	72	2	1948	3	1		2	7	2	8	6	0	0	0	0	0	1	0	0	0	0	#NULL!	2	2	1	6	0
0793	161.8	48	18.3	1	26.1	2231	115	69	2	#NULL!	#NULL!	20.7	41.7	-2.43	2	33	#NULL!	-16	0.83	1	1	#NULL!	70	2	1950	9	1		2	7	2	8	9	0	0	0	0	0	0	0	0	1	0	#NULL!	2	2	2	6	0
0794	171.7	75.4	25.6	2	50.3	4366	145	94	1	2	#NULL!	22.1	53.2	0.14	1	23	80	10.8	0.43	1	1	#NULL!	36	1	1984	5	1		6	2	2	6	9	0	0	0	0	0	0	0	0	1	0	#NULL!	2	2	1	12345	1
0795	167.5	79.6	28.4	3	38.3	2813	166	94	1	2	#NULL!	26.6	46	-1.58	2	10	64	-14.5	0.5	1	1	#NULL!	56	3	1964	2	2	畲族	8	7	2	5	16	1	0	0	0	0	1	0	0	0	0	#NULL!	2	2	2	2	0
0796	157.1	52.7	21.4	1	22.4	1401	152	85	1	2	#NULL!	33.9	36.8	-2.58	3	16	51	-13.1	0.8	1	2	1	56	3	1964	7	1		3	7	2	7	2	0	1	0	0	0	0	0	0	0	0	#NULL!	2	2	2	6	0
0797	156.2	51.9	21.3	1	19.1	2607	112	68	2	#NULL!	#NULL!	21.5	43.1	-1.3	2	10	57	10.7	#NULL!	1	2	2	32	1	1988	1	1		6	4	2	6	9	0	0	0	0	0	0	0	0	1	0	#NULL!	2	2	2	2	0
0798	154.4	69.6	29.2	3	23.8	2116	131	69	2	#NULL!	#NULL!	51	35.4	-2.85	3	15	#NULL!	1.3	0.5	1	2	2	37	1	1983	1	2	畲族	3	7	2	7	9	0	0	0	0	0	0	0	0	1	0	#NULL!	2	2	2	4	0
0799	164.3	66.6	24.7	2	41.3	2121	125	78	2	#NULL!	#NULL!	28.5	40.7	-2.63	3	19	#NULL!	10	0.64	1	1	#NULL!	61	2	1959	7	1		8	7	2	5	5	0	0	0	0	1	0	0	0	0	0	#NULL!	1	2	2	6	0
0800	168.6	79	27.8	2	45.5	3449	128	76	2	#NULL!	#NULL!	26.7	46.9	-1.38	2	54	51	-6	0.46	1	1	#NULL!	40	1	1980	6	1		7	8	2	7	6	0	0	0	0	0	1	0	0	0	0	#NULL!	2	2	1	1	1
0801	174.2	88.9	29.3	3	57	4229	155	85	1	2	#NULL!	28.1	50.3	-0.72	1	27	58	7.8	0.46	1	1	#NULL!	41	1	1979	3	1		3	4	2	7	9	0	0	0	0	0	0	0	0	1	0	#NULL!	2	2	2	245	0
0802	161.4	75.2	28.9	3	33.5	1563	154	104	1	2	#NULL!	43.1	26.7	-4.58	3	12	47	7.3	0.48	1	2	2	44	1	1976	6	1		2	7	2	7	12	1	1	0	0	0	0	0	0	0	0	#NULL!	2	2	2	6	0
0803	179.7	91.3	28.3	3	47.2	3763	141	82	1	2	#NULL!	30.3	31.1	-4.55	3	18	60	-18	0.48	1	1	#NULL!	56	3	1964	1	1		7	2	4	6	1	1	0	0	0	0	0	0	0	0	0	#NULL!	2	2	2	4	0
0804	145.1	43.2	20.5	1	16.5	1110	121	60	2	#NULL!	#NULL!	26.5	32.5	-3.42	3	12	#NULL!	1	1.62	1	2	1	76	2	1944	3	1		3	7	4	8	46	0	0	0	1	0	1	0	0	0	0	#NULL!	1	2	1	6	0
0805	148.1	55	25.1	2	17.1	1592	152	99	1	2	#NULL!	42.2	50.7	0.22	1	24	57	0.9	0.54	1	2	1	52	3	1968	10	1		8	7	3	8	9	0	0	0	0	0	0	0	0	1	0	#NULL!	2	2	2	135	1
0806	157.4	59.2	23.9	1	25	2057	154	87	1	2	#NULL!	36.3	38.2	-2.29	2	13	#NULL!	-2	0.98	1	2	1	68	2	1952	3	1		2	7	2	6	8	0	0	0	0	0	0	0	1	0	0	#NULL!	2	2	2	6	0
0807	167.9	70.7	25.1	2	32.6	2921	144	79	1	2	#NULL!	34.5	57.3	0.68	1	19	60	3.3	0.85	1	1	#NULL!	59	3	1961	6	1		3	7	2	7	267	0	1	0	0	0	1	1	0	0	0	#NULL!	2	2	2	6	0
0808	150.9	66.6	29.2	3	20.3	1290	180	85	1	1	2	41.8	36.1	-2.71	3	24	#NULL!	0.9	1.95	1	2	1	67	2	1953	8	1		8	7	2	8	1	1	0	0	0	0	0	0	0	0	0	#NULL!	2	2	1	6	0
0809	151.7	52.9	23	1	21.3	689	143	66	1	1	2	38.7	40.4	-1.86	2	12	#NULL!	-10.1	1.6	1	2	1	75	2	1945	10	1		9	7	2	8	3	0	0	1	0	0	0	0	0	0	0	#NULL!	2	2	2	6	0
0810	154.8	57.8	24.1	2	26.4	2926	122	79	2	#NULL!	#NULL!	36.2	41.1	-1.7	2	30	60	18.8	0.44	1	2	2	44	1	1976	12	2	畲族	6	2	2	5	9	0	0	0	0	0	0	0	0	1	0	#NULL!	2	2	2	12345	1
0811	161.3	64.5	24.8	2	19.7	1706	131	67	2	#NULL!	#NULL!	37.7	34.5	-3.03	3	33	71	7.1	1.09	1	2	1	58	3	1962	8	1		2	7	1	1	346	0	0	1	1	0	1	0	0	0	0	#NULL!	1	2	2	6	0
0812	146	32.1	15.1	1	15	581	171	77	1	1	2	20.6	31.7	-3.59	3	9	#NULL!	3.1	1.5	1	2	1	71	2	1949	2	1		9	7	4	1	1346	1	0	1	1	0	1	0	0	0	0	#NULL!	2	2	1	6	0
0813	150.6	53	23.4	1	19.8	1892	149	73	1	1	2	33.3	31.1	-3.7	3	19	#NULL!	4.7	1.09	1	2	1	66	2	1954	3	1		2	7	2	8	1268	1	1	0	0	0	1	0	1	0	0	#NULL!	1	2	2	6	0
0814	152.5	65.3	28.1	3	21.2	827	139	76	2	#NULL!	#NULL!	41.9	34.7	-3	3	12	#NULL!	4.1	1.2	1	2	1	64	2	1956	11	1		9	7	2	8	2	0	1	0	0	0	0	0	0	0	0	#NULL!	2	2	2	6	0
0815	160.4	53.8	20.9	1	29	1275	145	100	1	1	2	31.3	41.5	-1.62	2	23	#NULL!	6.8	0.98	1	2	2	49	3	1971	10	1		7	2	2	7	9	0	0	0	0	0	0	0	0	1	0	#NULL!	2	2	2	12345	1
0816	158.8	67.7	26.8	2	30.3	3299	143	91	1	2	#NULL!	29.7	52.7	-0.22	1	16	71	-10	0.63	1	1	#NULL!	56	3	1963	7	1		8	7	2	7	8	0	0	0	0	0	0	0	1	0	0	#NULL!	3	3	2	345	0
0817	166.2	67.8	24.5	2	40.6	3130	139	84	2	#NULL!	#NULL!	23.4	44.9	-1.79	2	5	66	-10.9	0.55	1	1	#NULL!	55	3	1965	1	1		8	7	2	7	9	0	0	0	0	0	0	0	0	1	0	#NULL!	2	2	2	24	0
0818	145.1	54.4	25.8	2	20.4	1053	164	88	1	2	#NULL!	41.3	46.6	-0.61	1	15	70	3.8	0.54	1	2	1	57	3	1963	4	1		3	7	2	7	1	1	0	0	0	0	0	0	0	0	0	#NULL!	2	2	2	124	1
0820	162.9	66.4	25	2	25.7	943	153	102	1	2	#NULL!	34.6	33.3	-3.27	3	9	54	5.1	0.83	1	2	1	51	3	1969	5	1		2	7	2	7	2	0	1	0	0	0	0	0	0	0	0	#NULL!	2	2	2	6	0
0821	153.1	51.6	22	1	18.4	1705	137	86	2	#NULL!	#NULL!	36	44.9	-0.95	1	39	58	7.1	0.58	1	2	1	51	3	1969	8	1		3	7	2	8	6	0	0	0	0	0	1	0	0	0	0	#NULL!	3	2	1	6	0
0822	168.1	69.4	24.6	2	43	2656	114	67	2	#NULL!	#NULL!	22.4	48.9	-1	2	12	54	3.2	1.12	1	1	#NULL!	53	3	1967	9	1		2	7	2	8	6	0	0	0	0	0	1	0	0	0	0	#NULL!	2	2	2	6	0
0823	160.5	70.1	27.2	2	20.1	1652	152	86	1	1	2	34.4	33.4	-3.26	3	7	#NULL!	-13	1.31	1	2	1	61	2	1959	9	1		9	7	2	8	13	1	0	1	0	0	0	0	0	0	0	#NULL!	2	2	1	6	0
0824	145.2	45.2	21.4	1	18.4	1416	149	71	1	2	#NULL!	31.6	36.3	-2.67	3	12	#NULL!	0.2	1.82	1	2	1	67	2	1953	11	1		9	7	2	8	6	0	0	0	0	0	1	0	0	0	0	#NULL!	2	2	1	6	0
0825	162.4	49.2	18.7	1	22.1	2850	108	67	2	#NULL!	#NULL!	27.9	36.6	-2.61	3	13	51	3.5	0.4	1	2	2	23	1	1997	6	1		6	1	1	1	9	0	0	0	0	0	0	0	0	1	0	#NULL!	2	2	3	23	0
0826	163.5	60.5	22.6	1	11.4	#NULL!	141	83	1	2	#NULL!	29.9	#NULL!	#NULL!	#NULL!	#NULL!	#NULL!	0.9	#NULL!	1	2	2	37	1	1983	8	1		6	2	2	6	9	0	0	0	0	0	0	0	0	1	0	#NULL!	2	2	2	23	0
0827	158.9	72.7	28.8	3	31	2736	120	77	2	#NULL!	#NULL!	43.3	47.1	-0.52	1	56	53	7.8	0.39	1	2	2	29	1	1991	8	1		6	2	1	7	2	0	1	0	0	0	0	0	0	0	0	#NULL!	1	2	2	234	0
0828	176.8	85.2	27.3	2	37.3	4775	134	75	2	#NULL!	#NULL!	29.9	42.1	-2.35	2	16	47	-1.6	0.38	1	1	#NULL!	26	1	1994	10	1		6	2	1	6	9	0	0	0	0	0	0	0	0	1	0	#NULL!	1	2	1	1245	1
0829	166.8	75.1	27	2	35.4	2456	170	90	1	1	2	32	47.8	-1.21	2	10	#NULL!	-7.1	0.87	1	1	#NULL!	67	2	1953	10	1		2	7	2	8	13	1	0	1	0	0	0	0	0	0	0	#NULL!	2	2	1	6	0
0830	153.2	57.8	24.6	2	27	1812	151	86	1	2	#NULL!	45.2	43.7	-1.2	2	5	#NULL!	-5.3	0.53	1	2	1	64	2	1956	9	1		2	7	2	7	9	0	0	0	0	0	0	0	0	1	0	#NULL!	2	2	2	6	0
0831	169.5	80.5	28	3	34.4	2000	120	65	2	#NULL!	#NULL!	30	44.8	-1.82	2	7	#NULL!	-19.7	0.63	1	1	#NULL!	70	2	1950	4	1		2	6	2	5	49	0	0	0	1	0	0	0	0	1	0	#NULL!	2	2	2	6	0
0832	167.1	66.3	23.7	1	31.1	2905	162	70	1	1	2	21.5	43.4	-2.1	2	3	#NULL!	11.2	0.53	1	1	#NULL!	70	2	1950	3	1		3	7	2	7	1	1	0	0	0	0	0	0	0	0	0	#NULL!	2	2	2	6	0
0833	164	65.6	24.4	2	22	2668	152	68	1	2	#NULL!	29.1	38.5	-3.06	3	3	#NULL!	-19.8	1.1	1	1	#NULL!	76	2	1944	9	1		2	7	2	7	9	0	0	0	0	0	0	0	0	1	0	#NULL!	2	2	2	1	1
0834	164.1	61.8	22.9	1	33.3	2916	151	81	1	1	2	29.8	45.8	-1.61	2	12	#NULL!	-9.3	0.59	1	1	#NULL!	71	2	1949	8	1		2	7	2	7	1	1	0	0	0	0	0	0	0	0	0	#NULL!	1	2	2	3	0
0835	152.5	64.4	27.7	2	15.3	1609	128	68	2	#NULL!	#NULL!	46.6	35.1	-2.9	3	5	#NULL!	-3.4	1.5	1	2	1	71	2	1949	8	1		9	1	2	7	128	1	1	0	0	0	0	0	1	0	0	#NULL!	2	2	2	6	0
0836	165.8	78.5	28.6	3	35.9	3562	196	107	1	2	#NULL!	29.5	34.7	-3.84	3	6	#NULL!	-12.3	0.66	1	1	#NULL!	60	2	1960	3	1		3	7	2	7	9	0	0	0	0	0	0	0	0	1	0	#NULL!	2	2	1	6	0
0837	162.5	66	25	2	19.3	2113	146	80	1	1	2	30	48.9	-0.99	1	18	#NULL!	2	0.6	1	1	#NULL!	68	2	1952	10	1		2	7	2	7	126	1	1	0	0	0	1	0	0	0	0	#NULL!	2	2	2	13	1
0838	162.8	55.6	21	1	30.7	3053	112	60	2	#NULL!	#NULL!	26.6	39.4	-2.88	3	3	#NULL!	6.5	#NULL!	1	1	#NULL!	70	2	1950	7	1		3	7	2	8	6	0	0	0	0	0	1	0	0	0	0	#NULL!	2	2	2	13	1
0839	144.4	53.2	25.5	2	21.4	1480	111	62	2	#NULL!	#NULL!	37.5	34.4	-3.05	3	49	66	8.8	0.98	1	2	1	55	3	1965	7	1		3	7	2	7	9	0	0	0	0	0	0	0	0	1	0	#NULL!	2	2	2	123	1
0840	154.9	50.7	21.1	1	17.8	2189	145	74	1	2	#NULL!	34.6	41.2	-1.7	2	10	#NULL!	8.3	0.58	1	2	1	62	2	1958	3	1		3	8	2	8	6	0	0	0	0	0	1	0	0	0	0	#NULL!	3	2	1	6	0
0841	170.3	63	21.7	1	31.7	2859	162	91	1	2	#NULL!	37.2	37.6	-2.42	2	11	#NULL!	-11	0.75	1	2	1	61	2	1959	7	1		3	7	2	7	124	1	1	0	1	0	0	0	0	0	0	#NULL!	3	1	1	123	1
0842	149.7	52.8	23.6	1	14.3	2359	149	78	1	2	#NULL!	36.9	46.5	-0.64	1	23	47	7.3	0.43	1	2	2	42	1	1978	9	1		8	2	2	6	6	0	0	0	0	0	1	0	0	0	0	#NULL!	2	2	1	12345	1
0843	161	55.6	21.4	1	24.6	1069	179	96	1	1	2	22.2	41.6	-2.45	2	9	#NULL!	-7.2	1.64	1	1	#NULL!	80	2	1940	8	1		2	7	2	7	1	1	0	0	0	0	0	0	0	0	0	#NULL!	2	2	2	23	0
0844	155.4	62.1	25.7	2	28.3	2190	145	68	1	2	#NULL!	33.6	43.8	-1.17	2	5	#NULL!	9.4	0.67	1	2	1	60	2	1960	8	1		2	5	2	1	26	0	1	0	0	0	1	0	0	0	0	#NULL!	2	2	2	6	0
0845	152.8	49.8	21.3	1	17.8	1769	143	68	1	1	2	33.9	37.9	-2.34	2	10	83	-10.5	0.53	1	2	1	59	3	1961	2	1		2	5	2	1	13	1	0	1	0	0	0	0	0	0	0	#NULL!	1	2	2	6	0
0846	155.6	61.9	25.6	2	21.8	1438	158	82	1	2	#NULL!	38	36.4	-2.66	3	12	#NULL!	-4.9	1.45	1	2	1	64	2	1956	6	1		9	7	2	7	146	1	0	0	1	0	1	0	0	0	0	#NULL!	1	2	3	123	1
0847	152.8	50.3	21.5	1	25.3	1501	175	53	1	1	2	35.8	40	-1.93	2	25	#NULL!	-0.5	0.8	1	2	1	64	2	1956	10	1		2	7	2	7	146	1	0	0	1	0	1	0	0	0	0	#NULL!	1	2	1	6	0
0848	168.6	73.6	25.9	2	50.6	2857	146	81	1	2	#NULL!	29.9	48.5	-1.08	2	13	#NULL!	13.3	0.57	1	1	#NULL!	76	2	1944	9	1		8	4	2	6	9	0	0	0	0	0	0	0	0	1	0	#NULL!	2	2	2	1	1
0849	159.8	57.5	22.5	1	23.7	1205	136	72	2	#NULL!	#NULL!	35.3	39.6	-2.84	3	3	#NULL!	-7.3	1.23	1	1	#NULL!	67	2	1953	11	1		2	7	2	7	9	0	0	0	0	0	0	0	0	1	0	#NULL!	2	2	2	6	0
0850	170	68.4	23.7	1	37	3081	135	78	2	#NULL!	#NULL!	27.5	43.3	-2.12	2	5	#NULL!	2.5	0.52	1	1	#NULL!	63	2	1957	10	1		2	1	2	7	9	0	0	0	0	0	0	0	0	1	0	#NULL!	2	2	2	24	0
0851	149.7	48.5	21.6	1	23	1402	114	61	2	#NULL!	#NULL!	37.9	35.2	-2.89	3	6	#NULL!	2.7	0.68	1	2	1	64	2	1956	3	1		2	1	2	7	168	1	0	0	0	0	1	0	1	0	0	#NULL!	2	2	2	235	0
0852	161.4	61.4	23.6	1	11	1956	128	60	1	1	1	34.3	36.2	-2.7	3	7	#NULL!	18.5	0.98	1	2	1	65	2	1955	10	1		2	7	2	7	1	1	0	0	0	0	0	0	0	0	0	#NULL!	2	2	2	234	0
0853	157.7	64.1	25.8	2	26.3	1779	156	76	1	2	#NULL!	43.5	50.7	0.21	1	6	#NULL!	-1	0.57	1	2	1	63	2	1957	8	1		2	7	2	7	168	1	0	0	0	0	1	0	1	0	0	#NULL!	2	1	2	23	0
0854	147.8	62.2	28.5	3	17.6	1192	128	54	2	#NULL!	#NULL!	40.5	38.8	-2.18	2	14	#NULL!	4.6	1.07	1	2	1	71	2	1949	12	1		9	7	4	8	17	1	0	0	0	0	0	1	0	0	0	#NULL!	2	2	2	23	0
0855	159.7	64.4	25.3	2	20.4	1738	163	67	1	1	2	34.5	41.8	-1.58	2	15	#NULL!	9.9	0.52	1	2	1	64	2	1956	7	1		2	7	2	7	18	1	0	0	0	0	0	0	1	0	0	#NULL!	2	2	2	23	0
0856	142.9	51.8	25.4	2	17	1250	168	77	1	1	2	14.5	47.6	-0.41	1	12	#NULL!	-6.7	0.65	1	2	1	64	2	1956	5	1		2	7	2	7	1268	1	1	0	0	0	1	0	1	0	0	#NULL!	2	2	2	23	0
0857	157.3	55.3	22.3	1	28.3	2910	122	68	1	1	1	31.3	52.4	-0.28	1	7	#NULL!	-0.7	1	1	1	#NULL!	71	2	1949	8	1		3	6	2	6	13	1	0	1	0	0	0	0	0	0	0	#NULL!	3	3	3	6	0
0858	160.6	54.2	21	1	27.6	2572	154	81	1	2	#NULL!	34.7	38.5	-2.23	2	8	#NULL!	5.6	0.74	1	2	1	68	2	1952	10	1		2	7	2	7	3	0	0	1	0	0	0	0	0	0	0	#NULL!	2	2	2	13	1
0859	157.5	52.6	21.2	1	29.7	2502	177	71	1	1	2	33.1	58.3	0.89	1	3	#NULL!	-3.3	0.74	1	1	#NULL!	82	2	1938	12	1		9	7	2	8	16	1	0	0	0	0	1	0	0	0	0	#NULL!	2	2	1	6	0
0862	163.5	62.6	23.4	1	37.4	2826	133	84	2	#NULL!	#NULL!	15.7	45.3	-1.71	2	7	68	-9.1	0.53	1	1	#NULL!	47	3	1973	7	1		3	7	2	7	9	0	0	0	0	0	0	0	0	1	0	#NULL!	2	2	2	6	0
0863	163.2	71.2	26.7	2	25	1920	137	89	1	1	1	32.4	38.6	-3.05	3	6	#NULL!	8.2	1.13	1	1	#NULL!	78	2	1942	7	1		2	6	2	6	1	1	0	0	0	0	0	0	0	0	0	#NULL!	2	2	2	6	0
0864	162.3	56	21.3	1	24	891	142	68	1	2	#NULL!	26.9	41.6	-2.46	2	5	#NULL!	4	0.72	1	1	#NULL!	74	2	1946	12	1		2	7	2	8	4	0	0	0	1	0	0	0	0	0	0	#NULL!	2	2	2	6	0
0865	165	63	23.1	1	28.3	935	145	71	1	2	#NULL!	35.6	38.1	-2.3	2	59	#NULL!	-4.9	0.59	1	2	1	61	2	1959	8	1		2	7	2	1	9	0	0	0	0	0	0	0	0	1	0	#NULL!	1	2	2	13	1
0866	157.2	60.5	24.5	2	15.5	2145	176	95	1	1	2	38.7	32.3	-3.48	3	3	#NULL!	4.9	0.66	1	2	1	69	2	1951	4	1		8	7	2	1	1	1	0	0	0	0	0	0	0	0	0	#NULL!	2	2	2	1	1
0867	161.6	49.4	18.9	1	27.3	1822	132	71	2	#NULL!	#NULL!	23	39.2	-2.1	2	10	#NULL!	19.1	0.59	1	2	2	60	2	1962	6	1		2	7	2	1	9	0	0	0	0	0	0	0	0	1	0	#NULL!	2	2	2	6	0
0868	156.5	45	18.4	1	29.1	2712	123	68	2	#NULL!	#NULL!	30.4	44.4	-1.05	2	54	50	9.8	0.52	1	2	2	44	1	1976	2	1		7	1	2	6	9	0	0	0	0	0	0	0	0	1	0	#NULL!	2	2	2	12345	1
0869	#NULL!	#NULL!	#NULL!	#NULL!	#NULL!	#NULL!	#NULL!	#NULL!	#NULL!	#NULL!	#NULL!	#NULL!	#NULL!	#NULL!	#NULL!	#NULL!	#NULL!	#NULL!	#NULL!	1	1	#NULL!	73	2	1947	3	1		3	6	2	6	23	0	1	1	0	0	0	0	0	0	0	#NULL!	2	2	1	5	0
0871	150.1	46	20.4	1	25.6	1889	126	72	2	#NULL!	#NULL!	36	37.9	-2.36	2	7	54	7.9	0.48	1	2	2	45	3	1975	2	1		8	1	2	6	2	0	1	0	0	0	0	0	0	0	0	#NULL!	2	2	1	235	0
0872	160.8	49.5	19.1	1	20.6	2450	99	69	2	#NULL!	#NULL!	#NULL!	29.1	-4.11	3	7	#NULL!	-2.6	1.01	1	2	1	63	2	1967	8	1		9	7	2	7	68	0	0	0	0	0	1	0	1	0	0	#NULL!	2	1	1	6	0
0873	157.9	64.5	25.9	2	34.6	2600	107	66	2	#NULL!	#NULL!	34.6	36.9	-3.4	2	11	#NULL!	-4	0.54	1	1	#NULL!	72	2	1948	10	1		2	7	2	7	9	0	0	0	0	0	0	0	0	1	0	#NULL!	2	2	2	125	1
0874	159.6	53.1	20.8	1	25	1708	156	88	1	2	#NULL!	32.3	48.9	-0.15	1	8	73	-3.4	0.69	1	2	1	52	3	1968	10	1		2	5	2	8	9	0	0	0	0	0	0	0	0	1	0	#NULL!	1	1	3	1	1
0875	#NULL!	#NULL!	#NULL!	#NULL!	#NULL!	#NULL!	#NULL!	#NULL!	#NULL!	#NULL!	#NULL!	#NULL!	#NULL!	#NULL!	#NULL!	#NULL!	#NULL!	#NULL!	#NULL!	1	1	#NULL!	27	1	1993	12	1		7	2	2	7	9	0	0	0	0	0	0	0	0	1	0	#NULL!	2	2	2	125	1
0876	160	50.5	19.7	1	19.3	1171	130	59	2	#NULL!	#NULL!	29.3	35.8	-2.77	3	3	#NULL!	#NULL!	1.21	1	2	1	71	2	1949	5	1		2	7	4	8	9	0	0	0	0	0	0	0	0	1	0	#NULL!	2	2	1	6	0
0877	155.2	61.9	25.7	2	22.1	2258	135	73	2	#NULL!	#NULL!	31.3	43.3	-2.11	2	14	#NULL!	-10.8	0.95	1	1	#NULL!	71	2	1949	3	1		2	7	2	7	13	1	0	1	0	0	0	0	0	0	0	#NULL!	2	3	2	123	1
0878	164.3	54.7	20.3	1	26.4	2187	159	87	1	2	#NULL!	27.9	43.2	-1.29	2	14	65	-9.4	0.52	1	2	1	57	3	1963	7	1		8	7	2	6	123	1	1	1	0	0	0	0	0	0	0	#NULL!	2	2	1	135	1
0879	161.7	52.9	20.2	1	20.3	2265	113	68	2	#NULL!	#NULL!	29.1	52.2	0.51	1	12	71	5.8	0.7	1	2	2	49	3	1971	11	1		3	1	2	6	9	0	0	0	0	0	0	0	0	1	0	#NULL!	2	2	1	6	0
0880	158.2	53.8	21.5	1	30.9	2294	148	85	1	2	#NULL!	29.9	48.9	-0.14	1	10	62	13.8	0.67	1	2	2	47	3	1973	12	1		2	7	2	6	9	0	0	0	0	0	0	0	0	1	0	#NULL!	2	2	2	6	0
0881	152	37.1	16.1	1	18.1	835	112	60	2	#NULL!	#NULL!	27.1	40.4	-1.84	2	3	#NULL!	-7.7	1.37	1	2	1	62	2	1958	4	1		9	7	2	7	9	0	0	0	0	0	0	0	0	1	0	#NULL!	2	2	2	6	0
0882	157.6	55.4	22.3	1	20.4	1842	151	79	1	1	2	32.2	37.1	-2.51	3	10	#NULL!	5.5	0.57	1	2	1	65	2	1955	7	1		2	7	2	7	1	1	0	0	0	0	0	0	0	0	0	#NULL!	3	3	2	1	1
0883	153.3	56	23.8	1	24.8	2249	140	82	1	1	2	39.7	48	-0.33	1	12	53	-0.2	0.6	1	2	1	51	3	1969	7	1		2	7	2	7	16	1	0	0	0	0	1	0	0	0	0	#NULL!	2	2	2	2345	0
0884	165.8	64.1	23.3	1	41.2	2953	120	77	2	#NULL!	#NULL!	27.8	45.5	-1.68	2	10	53	-3.6	0.57	1	1	#NULL!	54	3	1966	10	1		3	1	2	6	9	0	0	0	0	0	0	0	0	1	0	#NULL!	2	2	2	6	0
0885	159.7	66.2	26	2	23.3	3116	119	79	2	#NULL!	#NULL!	40.5	39.2	-2.1	2	31	62	16.6	0.52	1	2	2	44	1	1976	11	1		2	1	2	6	9	0	0	0	0	0	0	0	0	1	0	#NULL!	2	2	2	6	0
0886	155.3	50.7	21	1	23.3	1238	191	62	1	1	2	32.5	40.6	-1.81	2	15	#NULL!	9.2	1.64	1	2	1	71	2	1949	2	1		2	1	4	7	1	1	0	0	0	0	0	0	0	0	0	#NULL!	2	2	2	6	0
0887	151.2	47.2	20.6	1	19.3	1530	146	85	1	1	2	35.6	38.7	-2.2	2	5	56	11.8	0.81	1	2	1	58	3	1962	2	1		3	7	4	7	16	1	0	0	0	0	1	0	0	0	0	#NULL!	2	2	2	23	0
0888	163.4	52.7	19.7	1	35	2246	178	87	1	1	2	18.9	45.6	-1.65	2	3	#NULL!	13.9	1.53	1	1	#NULL!	74	2	1946	11	1		2	7	2	7	1	1	0	0	0	0	0	0	0	0	0	#NULL!	2	2	2	23	0
0889	164.4	57.6	21.3	1	19.8	2117	118	72	1	1	1	36.1	44.8	-0.98	1	38	55	2.5	0.56	1	2	2	48	3	1972	1	1		8	8	2	7	26	0	1	0	0	0	1	0	0	0	0	#NULL!	2	2	2	2	0
0890	173.5	67.1	22.3	1	42.7	3514	165	85	1	1	2	18.3	41.7	-2.44	2	10	62	19.5	0.64	1	1	#NULL!	56	3	1964	3	1		2	7	2	7	16	1	0	0	0	0	1	0	0	0	0	#NULL!	2	2	2	1	1
0891	157.6	57.7	23.2	1	24.3	2082	120	72	2	#NULL!	#NULL!	37.5	38.6	-2.21	2	13	44	0.9	0.59	1	2	1	52	3	1968	1	1		2	7	2	7	26	0	1	0	0	0	1	0	0	0	0	#NULL!	2	2	2	23	0
0892	149.2	59.7	26.8	2	25.7	1485	145	66	1	1	2	46.3	39	-2.13	2	3	#NULL!	6.1	0.51	1	2	1	71	2	1949	5	1		8	2	2	6	128	1	1	0	0	0	0	0	1	0	0	#NULL!	2	1	2	124	1
0893	151	51.4	22.5	1	26.7	2016	156	88	1	2	#NULL!	41	37.9	-2.35	2	14	51	6.9	0.49	1	2	1	52	3	1968	5	1		2	1	4	7	9	0	0	0	0	0	0	0	0	1	0	#NULL!	2	2	2	6	0
0894	148.8	55	24.8	2	15.4	2385	186	74	1	1	2	37.4	37.7	-2.39	2	4	#NULL!	-2.5	1.51	1	2	1	70	2	1950	12	1		2	7	2	7	1	1	0	0	0	0	0	0	0	0	0	#NULL!	2	2	2	23	0
0895	#NULL!	#NULL!	#NULL!	#NULL!	#NULL!	#NULL!	#NULL!	#NULL!	#NULL!	#NULL!	#NULL!	#NULL!	#NULL!	#NULL!	#NULL!	#NULL!	#NULL!	#NULL!	#NULL!	1	2	2	29	1	1991	5	1		6	8	2	7	9	0	0	0	0	0	0	0	0	1	0	#NULL!	1	2	1	12345	1
0897	152.5	46.7	20.1	1	28.3	1892	123	69	2	#NULL!	#NULL!	27.8	44	-1.13	2	11	70	10.4	0.54	1	2	2	52	3	1968	12	1		2	7	2	6	9	0	0	0	0	0	0	0	0	1	0	#NULL!	2	2	2	6	0
0898	163.5	57.9	21.7	1	23	2063	89	47	2	#NULL!	#NULL!	27	38.5	-3.07	3	#NULL!	#NULL!	-3.9	#NULL!	1	1	#NULL!	70	2	1950	1	1		2	7	2	7	6	0	0	0	0	0	1	0	0	0	0	#NULL!	2	2	2	6	0
0899	164.2	70.1	26	2	47.2	2584	140	86	1	2	#NULL!	34.8	42.9	-2.19	2	5	#NULL!	0.7	0.61	1	1	#NULL!	60	2	1960	9	1		3	1	2	7	9	0	0	0	0	0	0	0	0	1	0	#NULL!	2	2	2	6	0
0900	156.7	52.8	21.5	1	10	2262	144	75	1	2	#NULL!	30.6	42.9	-1.36	2	6	49	17.4	0.6	1	2	1	57	3	1963	8	1		9	7	4	8	2	0	1	0	0	0	0	0	0	0	0	#NULL!	2	2	2	6	0
0901	149.5	53.9	24.1	2	13.4	1178	130	69	1	1	1	35.9	37.2	-2.49	2	8	#NULL!	-2.2	1.6	1	2	1	64	2	1956	4	1		9	7	2	8	16	1	0	0	0	0	1	0	0	0	0	#NULL!	2	2	2	2345	0
0902	159.8	67.1	26.3	2	33	2183	140	66	1	1	2	30.1	52.4	-0.29	1	4	#NULL!	5.8	1.38	1	1	#NULL!	68	2	1952	5	1		2	1	2	7	12	1	1	0	0	0	0	0	0	0	0	#NULL!	2	2	1	12345	1
0903	160.5	48.6	18.9	1	19	2646	101	68	2	#NULL!	#NULL!	24.8	45	-0.93	1	58	60	13.3	0.5	1	2	2	32	1	1988	3	1		6	2	3	6	9	0	0	0	0	0	0	0	0	1	0	#NULL!	2	2	2	12345	1
0904	155.4	49.6	20.5	1	25.9	1358	121	71	2	#NULL!	#NULL!	17.2	45.1	-0.91	1	16	76	16.3	0.59	1	2	2	44	1	1976	8	1		3	1	2	7	9	0	0	0	0	0	0	0	0	1	0	#NULL!	2	2	2	6	0
0905	155.8	51.8	21.3	1	18.4	2355	114	66	2	#NULL!	#NULL!	#NULL!	34	-3.13	3	16	74	2.4	0.93	1	2	1	51	3	1969	7	1		2	7	2	8	6	0	0	0	0	0	1	0	0	0	0	#NULL!	2	2	1	2345	0
0906	138.3	61	31.9	3	7.2	875	144	80	1	1	2	48.5	35.8	-2.77	3	#NULL!	#NULL!	#NULL!	#NULL!	1	2	1	65	2	1955	9	1		2	7	2	7	12368	1	1	1	0	0	1	0	1	0	0	#NULL!	2	2	1	12345	1
0907	159.8	48.4	19	1	28.5	2203	105	67	2	#NULL!	#NULL!	26.2	37.2	-2.49	2	13	64	8.2	0.81	1	2	2	43	1	1976	10	1		8	1	2	1	9	0	0	0	0	0	0	0	0	1	0	#NULL!	2	2	2	6	0
0908	155.8	58.5	24.1	2	34.4	2842	146	71	1	2	#NULL!	27.8	45.6	-1.65	2	8	#NULL!	9.4	1.26	1	1	#NULL!	68	2	1952	2	1		2	7	2	8	9	0	0	0	0	0	0	0	0	1	0	#NULL!	1	2	2	6	0
0909	157.1	63.8	25.9	2	12.4	1317	172	87	1	2	#NULL!	41.2	28.8	-4.18	3	5	#NULL!	#NULL!	1.35	1	2	1	67	2	1953	4	1		2	7	2	7	16	1	0	0	0	0	1	0	0	0	0	#NULL!	2	2	2	12345	1
0910	157.9	73.4	29.4	3	19.7	2035	115	61	2	#NULL!	#NULL!	#NULL!	36.8	-2.57	3	4	69	#NULL!	1.01	1	2	1	57	3	1963	10	1		2	7	2	7	2	0	1	0	0	0	0	0	0	0	0	#NULL!	3	3	1	23	0
0911	168.6	76.8	27	2	25.9	2187	140	74	1	2	#NULL!	35	42.9	-1.35	2	11	64	2.8	1.07	1	2	1	56	3	1964	4	1		2	7	2	7	6	0	0	0	0	0	1	0	0	0	0	#NULL!	2	2	2	345	0
0912	148.9	44.7	20.2	1	25.3	2355	114	68	2	#NULL!	#NULL!	32.3	38.4	-2.25	2	35	48	3.4	0.46	1	2	2	37	1	1983	1	1		8	1	2	5	9	0	0	0	0	0	0	0	0	1	0	#NULL!	2	2	2	6	0
0913	158.2	54.5	21.8	1	24.7	2758	118	60	2	#NULL!	#NULL!	27	38	-2.33	2	8	54	3.1	0.49	1	2	1	54	3	1966	9	1		2	7	2	7	2	0	1	0	0	0	0	0	0	0	0	#NULL!	3	3	3	23	0
0914	145.7	38.3	18	1	10.4	1536	98	60	2	#NULL!	#NULL!	30.9	43.7	-1.19	2	8	75	6.8	0.98	1	2	2	45	3	1975	7	1		3	8	2	7	9	0	0	0	0	0	0	0	0	1	0	#NULL!	2	2	2	5	0
0915	160.5	73.7	28.6	3	24.1	864	128	79	2	#NULL!	#NULL!	37.4	49.7	-1.79	2	7	56	-1.7	0.69	1	2	1	53	3	1967	7	1		2	1	2	1	2	0	1	0	0	0	0	0	0	0	0	#NULL!	2	2	2	6	0
0916	153.4	49.7	21.1	1	30.7	2223	112	62	2	#NULL!	#NULL!	29.3	47.5	-0.43	1	64	56	16.1	0.56	1	2	2	39	1	1981	9	1		8	1	2	8	9	0	0	0	0	0	0	0	0	1	0	#NULL!	3	3	3	6	0
0917	136.8	46.5	24.8	2	6	732	129	85	2	#NULL!	#NULL!	45.1	37.3	-2.47	2	3	#NULL!	3.2	1.87	1	2	1	47	3	1973	12	1		9	1	2	8	9	0	0	0	0	0	0	0	0	1	0	#NULL!	2	2	2	6	0
0918	160.5	53.1	20.6	1	24.8	2708	129	67	2	#NULL!	#NULL!	25	40.7	-1.8	2	8	70	11.6	0.89	1	2	1	58	3	1962	7	1		2	7	2	7	6	0	0	0	0	0	1	0	0	0	0	#NULL!	2	2	1	6	0
0919	171.5	73.4	25	2	38.6	3762	141	86	1	2	#NULL!	21.9	45.3	-1.7	2	7	62	15.8	0.53	1	1	#NULL!	57	3	1963	1	1		2	7	2	6	9	0	0	0	0	0	0	0	0	1	0	#NULL!	2	2	2	6	0
0920	154.7	83.7	35	3	13.7	1836	157	70	1	2	#NULL!	37.8	43.2	-2.13	2	#NULL!	#NULL!	-11.9	#NULL!	1	1	#NULL!	60	2	1960	2	1		2	7	2	8	9	0	0	0	0	0	0	0	0	1	0	#NULL!	2	2	2	6	0
0921	154.8	67.9	28.3	3	26.7	1886	139	74	2	#NULL!	#NULL!	41.1	42.3	-1.48	2	5	#NULL!	9.4	0.8	1	2	1	56	3	1964	2	1		8	1	2	7	6	0	0	0	0	0	1	0	0	0	0	#NULL!	2	2	2	6	0
0922	154.4	43.1	18.1	1	21.8	1390	96	56	2	#NULL!	#NULL!	27.3	37.1	-2.51	3	9	67	-8.6	0.49	1	2	1	53	3	1967	7	1		3	2	2	5	9	0	0	0	0	0	0	0	0	1	0	#NULL!	2	2	2	6	0
0923	#NULL!	#NULL!	#NULL!	#NULL!	#NULL!	#NULL!	#NULL!	#NULL!	#NULL!	#NULL!	#NULL!	#NULL!	#NULL!	#NULL!	#NULL!	#NULL!	#NULL!	#NULL!	#NULL!	1	1	#NULL!	61	2	1959	11	1		2	7	2	8	9	0	0	0	0	0	0	0	0	1	0	#NULL!	2	2	2	6	0
0924	146.1	43.9	20.6	1	13.8	1687	125	73	2	#NULL!	#NULL!	35.8	44.1	-1.11	2	3	#NULL!	8.1	0.88	1	2	1	63	2	1957	5	1		9	1	2	8	5	0	0	0	0	1	0	0	0	0	0	#NULL!	2	2	2	6	0
0925	170.5	79.7	27.4	3	23	2409	174	93	1	1	2	31	47.2	-1.33	2	8	#NULL!	-15.9	0.92	1	1	#NULL!	76	2	1944	1	1		2	7	2	8	17	1	0	0	0	0	0	1	0	0	0	#NULL!	2	2	2	6	0
0926	163.3	59	22.1	1	26.7	2316	141	82	1	2	#NULL!	34.9	47.4	-0.45	1	18	#NULL!	-13.2	0.57	1	2	2	49	3	1971	8	1		3	5	2	1	6	0	0	0	0	0	1	0	0	0	0	#NULL!	2	2	2	6	0
0927	158.2	51.1	20.4	1	24.2	1426	138	83	2	#NULL!	#NULL!	#NULL!	42.5	-1.42	2	11	#NULL!	5.8	0.59	2	2	1	61	2	1959	7	1		9	7	2	8	4	0	0	0	1	0	0	0	0	0	0	#NULL!	3	2	1	6	0
0928	164.7	58.2	21.5	1	29.1	1845	101	73	2	#NULL!	#NULL!	39.3	52.5	0.57	1	17	81	8.6	0.5	2	2	2	38	1	1982	6	1		3	8	2	7	9	0	0	0	0	0	0	0	0	1	0	#NULL!	2	2	2	12345	1
0929	170.5	74.9	25.8	2	42	1149	154	74	1	2	#NULL!	35.5	52.2	-0.33	1	10	#NULL!	-1.2	0.59	2	1	#NULL!	65	2	1955	10	1		3	7	2	7	6	0	0	0	0	0	1	0	0	0	0	#NULL!	2	2	2	35	0
0930	155.8	61.9	25.5	2	32.1	1887	170	63	1	1	2	36.8	41.5	-1.62	2	22	#NULL!	5.1	0.5	2	2	1	65	2	1955	4	1		9	7	2	8	1	1	0	0	0	0	0	0	0	0	0	#NULL!	2	2	2	2	0
0931	159.7	53.9	21.1	1	32.1	2054	156	67	1	1	2	36.9	39.2	-2.08	2	14	#NULL!	4.9	0.74	2	2	1	67	2	1953	6	1		9	5	2	7	1	1	0	0	0	0	0	0	0	0	0	#NULL!	2	2	3	1235	1
0932	151	53.1	23.3	1	29.2	1878	142	77	1	2	#NULL!	36.6	41.8	-1.58	2	38	60	9.2	0.49	2	2	1	58	3	1962	1	1		2	6	2	1	9	0	0	0	0	0	0	0	0	1	0	#NULL!	3	2	2	1	1
0933	160	59.1	23.1	1	29	1198	127	73	2	#NULL!	#NULL!	35.8	42.3	-1.47	2	44	#NULL!	20.4	0.65	2	2	1	60	2	1960	7	1		2	4	2	7	9	0	0	0	0	0	0	0	0	1	0	#NULL!	2	2	1	1234	1
0934	161.7	56.6	21.6	1	29.3	1963	128	80	2	#NULL!	#NULL!	25.6	47.7	-0.39	1	11	60	11.1	0.59	2	2	1	52	3	1968	11	1		2	4	2	7	2	0	1	0	0	0	0	0	0	0	0	#NULL!	2	2	2	1234	1
0935	157	48.4	19.6	1	30.3	1520	140	76	1	1	2	29	41.5	-1.63	2	47	59	-12.3	0.65	2	2	1	57	3	1963	9	1		2	6	2	1	1	1	0	0	0	0	0	0	0	0	1	#NULL!	2	2	2	12	1
0936	178.5	61.1	19.2	1	26.6	3178	135	82	2	#NULL!	#NULL!	13.6	62.1	1.64	1	71	47	0.7	0.41	2	1	#NULL!	20	1	2000	11	1		7	1	1	1	9	0	0	0	0	0	0	0	0	1	0	#NULL!	2	2	2	123	1
0937	154	56.1	23.7	1	26.7	1912	128	69	2	#NULL!	#NULL!	37.3	47.5	-0.43	1	30	69	13	0.43	2	2	2	42	1	1978	10	1		3	4	2	7	6	0	0	0	0	0	1	0	0	0	0	#NULL!	2	2	2	234	0
0938	157.4	56.8	22.9	1	19	1862	129	80	2	#NULL!	#NULL!	29.4	43.2	-1.29	2	8	76	-5.7	0.71	2	2	2	47	3	1973	8	1		3	4	2	1	9	0	0	0	0	0	0	0	0	1	0	#NULL!	2	2	2	6	0
0939	158.9	62.1	24.6	2	31	2103	115	72	2	#NULL!	#NULL!	37.7	45.5	-0.83	1	62	76	2.4	0.75	2	2	2	49	3	1971	12	1		2	7	2	1	6	0	0	0	0	0	1	0	0	0	0	#NULL!	3	3	2	6	0
0940	153.2	47.9	20.4	1	22.1	2745	149	73	1	2	#NULL!	36.1	42.1	-1.52	2	7	#NULL!	5.4	1	2	2	1	62	2	1958	1	1		3	7	2	7	567	0	0	0	0	1	1	1	0	0	0	#NULL!	1	2	2	6	0
0941	152	59.9	25.9	2	9.5	2141	137	84	2	#NULL!	#NULL!	40.9	44.7	-1	2	17	#NULL!	11.4	0.72	2	2	1	56	3	1964	5	1		2	7	2	7	68	0	0	0	0	0	1	0	1	0	0	#NULL!	1	2	1	12	1
0942	153.9	61.2	25.8	2	20.7	2614	154	82	1	1	2	35.8	38.3	-2.28	2	9	#NULL!	1.2	1.64	2	2	1	69	2	1951	8	1		2	7	2	8	1358	1	0	1	0	1	0	0	1	0	0	#NULL!	2	2	2	1235	1
0943	156.7	72.1	29.4	3	27.7	1322	130	84	2	#NULL!	#NULL!	40.6	43.6	-1.2	2	16	59	-0.2	0.56	2	2	1	46	3	1974	9	1		8	7	2	7	9	0	0	0	0	0	0	0	0	1	0	#NULL!	2	2	2	12345	1
0944	145.3	53.7	25.4	2	26	1318	148	81	1	2	#NULL!	36.8	39.8	-1.97	2	30	#NULL!	13.2	0.84	2	2	1	64	2	1957	2	1		3	6	2	7	1	1	0	0	0	0	0	0	0	0	0	#NULL!	2	2	1	12	1
0946	157.7	63.5	25.5	2	23.4	1656	133	81	1	1	1	38.5	35.7	-2.8	3	58	58	1.6	0.68	2	2	1	51	3	1969	8	1		3	6	2	7	1	1	0	0	0	0	0	0	0	0	0	#NULL!	2	2	2	12345	1
0947	164.5	68.8	25.4	2	42.2	2869	116	77	2	#NULL!	#NULL!	33.2	47	-0.52	1	45	60	15.7	0.5	2	2	2	34	1	1987	3	1		3	7	2	1	9	0	0	0	0	0	0	0	0	1	0	#NULL!	2	2	2	12345	1
0948	151.9	55.8	24.2	2	30.4	540	138	94	1	1	2	36.1	47.5	-1.26	2	15	#NULL!	6	0.87	2	1	#NULL!	62	2	1958	9	1		2	6	2	8	1	1	0	0	0	0	0	0	0	0	0	#NULL!	2	2	1	25	0
0949	155.4	49.9	20.7	1	28.1	2532	128	81	2	#NULL!	#NULL!	29.5	48.1	-0.32	1	68	59	15.6	0.51	2	2	2	42	1	1978	11	1		8	7	2	5	9	0	0	0	0	0	0	0	0	1	0	#NULL!	2	2	3	12345	1
0950	150.5	48.8	21.5	1	19.7	1772	139	80	2	#NULL!	#NULL!	40	43.1	-1.31	2	21	#NULL!	2.3	0.7	2	2	1	65	2	1955	10	1		3	7	2	5	9	0	0	0	0	0	0	0	0	1	0	#NULL!	2	2	2	12345	1
0951	159.5	66.7	26.2	2	26.4	2420	146	87	1	2	#NULL!	34.4	39.7	-1.99	2	9	#NULL!	4.5	0.94	2	2	1	66	2	1954	12	1		2	7	2	7	9	0	0	0	0	0	0	0	0	1	0	#NULL!	2	2	2	12345	1
0952	160.1	56.8	22.2	1	27	3015	137	81	2	#NULL!	#NULL!	32.7	43.8	-1.17	2	43	69	9.5	0.54	2	2	2	39	1	1981	10	1		8	2	2	5	9	0	0	0	0	0	0	0	0	1	0	#NULL!	2	2	2	2345	0
0953	162.1	61.2	23.3	1	30	3367	114	75	2	#NULL!	#NULL!	39.4	46.3	-0.67	1	60	59	10	0.62	2	2	2	29	1	1991	9	1		6	1	2	6	9	0	0	0	0	0	0	0	0	1	0	#NULL!	2	2	2	12345	1
0954	151.4	54.4	23.7	2	21.1	1635	127	74	2	#NULL!	#NULL!	38.5	58.5	2.21	1	19	66	6.4	0.77	2	2	1	55	3	1965	12	1		2	6	2	5	9	0	0	0	0	0	0	0	0	1	0	#NULL!	2	2	2	2345	0
0955	165.1	57.9	21.2	1	36.9	1752	155	86	1	2	#NULL!	26.5	44.5	-1.03	2	9	#NULL!	7.9	0.56	2	2	1	52	3	1968	4	1		2	6	2	5	1	1	0	0	0	0	0	0	0	0	0	#NULL!	2	1	2	2345	0
0956	158.4	77.1	30.7	3	32.7	1898	146	91	1	2	#NULL!	34.4	44	-1.12	2	17	63	8	0.68	2	2	1	55	3	1965	5	1		3	7	2	7	6	0	0	0	0	0	1	0	0	0	0	#NULL!	2	2	1	12345	1
0957	159.8	79.2	31	3	51.2	3400	165	83	1	2	#NULL!	34	51.5	-0.41	1	13	#NULL!	2.1	0.61	2	1	#NULL!	60	2	1960	7	1		3	5	2	1	9	0	0	0	0	0	0	0	0	1	0	#NULL!	2	2	2	2	0
0958	155.9	57.2	23.5	1	28.6	2725	125	57	2	#NULL!	#NULL!	36.8	40.9	-1.75	2	13	#NULL!	11.7	0.77	2	2	1	61	2	1959	11	1		8	6	2	7	9	0	0	0	0	0	0	0	0	1	0	#NULL!	3	2	2	6	0
0960	#NULL!	#NULL!	#NULL!	#NULL!	#NULL!	#NULL!	#NULL!	#NULL!	#NULL!	#NULL!	#NULL!	#NULL!	#NULL!	#NULL!	#NULL!	#NULL!	#NULL!	#NULL!	#NULL!	2	1	#NULL!	42	1	1977	6	1		3	7	2	6	9	0	0	0	0	0	0	0	0	1	0	#NULL!	3	2	1	124	1
0961	157.4	59	23.8	1	29.3	2346	139	92	1	2	#NULL!	42.5	54	0.86	1	21	63	-2.1	0.62	2	2	1	55	3	1965	2	1		2	6	2	5	3	0	0	1	0	0	0	0	0	0	0	#NULL!	3	2	1	234	0
0962	159.1	56.5	22.3	1	23.4	2081	138	83	2	#NULL!	#NULL!	31.4	53.2	0.72	1	34	66	4.6	0.81	2	2	2	26	1	1994	8	1		7	5	2	6	9	0	0	0	0	0	0	0	0	1	0	#NULL!	2	2	2	1235	1
0963	155.4	66.8	27.7	2	21.6	1261	200	95	1	1	2	43.2	38.2	-2.3	2	14	#NULL!	3	0.74	2	2	1	68	2	1952	12	1		9	7	2	7	1	1	0	0	0	0	0	0	0	0	0	#NULL!	2	2	2	123	1
0964	160.5	68.1	26.4	2	34.7	1995	148	90	1	1	2	36.8	36.3	-2.66	3	16	#NULL!	16.5	0.57	2	2	1	60	2	1960	11	1		2	1	2	7	148	1	0	0	1	0	0	0	1	0	0	#NULL!	1	2	1	1345	1
0965	153.6	59.9	25.4	2	18.8	1489	136	84	1	2	#NULL!	34.6	43.6	-1.22	2	62	67	4.1	0.55	2	2	2	42	1	1978	11	1		7	2	2	5	1	1	0	0	0	0	0	0	0	0	0	#NULL!	1	2	2	12345	1
0966	154.3	49.3	20.7	1	26.8	1075	121	77	2	#NULL!	#NULL!	22.5	39.5	-2.03	2	18	85	20.1	0.69	2	2	1	58	3	1962	12	1		2	7	2	1	1	1	0	0	0	0	0	0	0	0	0	#NULL!	2	2	1	12	1
0967	156.1	61.8	25.4	2	26	2400	138	75	2	#NULL!	#NULL!	36.3	38.5	-2.22	2	9	59	10.3	0.56	2	2	1	50	3	1970	11	1		3	7	2	8	9	0	0	0	0	0	0	0	0	1	0	#NULL!	2	2	2	1234	1
0968	150.1	49.8	22.1	1	20	1349	112	54	2	#NULL!	#NULL!	32.9	45.4	-0.86	1	47	66	1.7	0.61	2	1	#NULL!	47	3	1975	2	1		3	7	4	1	56	0	0	0	0	1	1	0	0	0	0	#NULL!	2	2	2	1	1
0969	151.3	54.7	23.9	1	23	2012	141	71	1	2	#NULL!	38.8	42.3	-1.48	2	25	#NULL!	6.1	0.65	2	2	1	69	2	1951	7	1		2	7	2	8	9	0	0	0	0	0	0	0	0	1	0	#NULL!	2	2	2	123	1
0970	161.9	61.1	23.3	1	27.6	1779	179	99	1	1	2	32.6	38.7	-2.19	2	5	#NULL!	6.1	1.07	2	2	1	64	2	1956	11	1		2	7	4	1	1	1	0	0	0	0	0	0	0	0	0	#NULL!	2	2	2	2345	0
0971	146.2	57.4	26.9	2	16.7	1435	136	82	2	#NULL!	#NULL!	47.8	40.1	-1.91	2	10	#NULL!	-12.2	1.26	2	2	1	68	2	1942	4	1		2	6	2	7	46	0	0	0	1	0	1	0	0	0	0	#NULL!	2	2	1	1245	1
0972	153.2	52.4	22.3	1	21	1206	114	70	2	#NULL!	#NULL!	32.7	35.1	-2.91	3	15	70	1	0.57	2	2	2	44	1	1976	8	1		3	8	2	7	9	0	0	0	0	0	0	0	0	1	0	#NULL!	2	2	2	12345	1
0973	167.4	64.6	23.1	1	22.4	1225	152	88	1	1	2	28.4	42.4	-1.46	2	25	#NULL!	27.8	1.31	2	2	1	68	2	1952	2	1		9	7	2	8	13	1	0	1	0	0	0	0	0	0	0	#NULL!	2	2	1	123	1
0974	158.6	71.8	28.5	3	#NULL!	1426	146	84	1	2	#NULL!	36.9	40.3	-1.88	2	17	#NULL!	-0.2	0.89	2	2	1	60	2	1961	11	1		3	8	2	7	3	0	0	1	0	0	0	0	0	0	0	#NULL!	2	2	1	123	1
0975	153.2	65.8	28	3	29.6	2357	127	74	1	1	1	45.5	38.4	-2.25	2	23	#NULL!	4.3	0.67	2	2	1	67	2	1953	12	1		2	7	2	1	1347	1	0	1	1	0	0	1	0	0	0	#NULL!	3	2	3	6	0
0976	157	69.8	28.3	3	17.6	2048	155	87	1	2	#NULL!	41.8	39	-2.12	2	13	#NULL!	8.5	1.51	2	2	1	65	2	1955	12	1		9	7	2	1	6	0	0	0	0	0	1	0	0	0	0	#NULL!	2	2	1	6	0
0977	155.8	49.2	20.3	1	30.1	2463	120	70	2	#NULL!	#NULL!	34	52.9	0.65	1	38	68	9.2	0.43	2	1	#NULL!	42	1	1979	6	1		8	7	2	5	9	0	0	0	0	0	0	0	0	1	0	#NULL!	2	2	3	6	0
0978	#NULL!	#NULL!	#NULL!	#NULL!	#NULL!	#NULL!	#NULL!	#NULL!	#NULL!	#NULL!	#NULL!	#NULL!	#NULL!	#NULL!	#NULL!	#NULL!	#NULL!	#NULL!	#NULL!	2	1	#NULL!	66	2	1954	8	1		2	7	2	8	1	1	0	0	0	0	0	0	0	0	0	#NULL!	2	2	2	1234	1
0979	160.3	66.4	25.8	2	18	1090	167	92	1	1	2	41.6	41.9	-1.55	2	12	#NULL!	15.3	0.51	2	2	1	64	2	1956	1	1		3	6	2	1	1	1	0	0	0	0	0	0	0	0	0	#NULL!	2	2	2	12	1
0980	158.6	57.8	23	1	24.6	2586	147	84	1	1	2	25.8	51.8	0.44	1	7	#NULL!	-0.9	1.16	2	2	1	72	2	1948	7	1		9	5	4	8	9	0	0	0	0	0	0	0	0	1	0	#NULL!	1	2	2	123	1
0981	164.4	72.2	26.7	2	38.9	2121	160	92	1	1	2	32.2	45.2	-1.74	2	34	#NULL!	3.8	0.78	2	1	#NULL!	67	2	1954	9	1		3	6	2	1	1	1	0	0	0	0	0	0	0	0	0	#NULL!	3	2	2	12	1
0982	157.9	42.6	17.1	1	23.1	1862	152	80	1	2	#NULL!	22.6	41.3	-1.68	2	16	58	6.5	0.59	2	2	1	55	3	1965	11	1		2	7	2	6	9	0	0	0	0	0	0	0	0	1	0	#NULL!	1	2	2	6	0
0983	153	56.6	24.2	2	25.4	2448	143	83	1	1	2	35.1	46.3	-0.67	1	13	58	10.5	1.01	2	2	2	47	3	1973	8	1		2	7	2	6	18	1	0	0	0	0	0	0	1	0	0	#NULL!	2	2	1	6	0
0984	157.4	56.6	22.8	1	22.3	860	187	95	1	1	2	40.6	40.5	-1.83	2	7	#NULL!	-10.4	0.99	2	2	1	73	2	1947	3	1		3	7	2	7	18	1	0	0	0	0	0	0	1	0	0	#NULL!	2	2	2	6	0
0985	153.3	77	32.8	3	21.6	1740	115	90	1	1	2	47	48.8	-0.16	1	24	47	-3.2	1.07	2	2	1	51	3	1969	12	1		2	7	2	1	1	1	0	0	0	0	0	0	0	0	0	#NULL!	3	2	3	6	0
0986	171	92.2	31.5	3	39	4224	148	92	1	2	#NULL!	#NULL!	#NULL!	#NULL!	#NULL!	17	#NULL!	1	0.54	2	1	#NULL!	30	1	1990	10	1		6	8	1	7	9	0	0	0	0	0	0	0	0	1	0	#NULL!	2	2	2	12	1
0987	149.1	58.5	26.3	2	24.8	1223	158	84	1	1	2	38.1	45.4	-0.86	1	11	#NULL!	2.9	#NULL!	2	2	1	76	2	1944	12	1		9	7	4	5	13	1	0	1	0	0	0	0	0	0	0	#NULL!	2	2	2	23	0
0988	152.4	56.6	24.4	2	24.3	1000	152	83	1	2	#NULL!	44.3	40.3	-1.87	2	9	#NULL!	1	1.4	2	1	#NULL!	67	2	1953	11	1		9	7	2	6	9	0	0	0	0	0	0	0	0	1	0	#NULL!	2	2	2	6	0
0989	157.6	55.6	22.4	1	25.1	1579	152	76	1	2	#NULL!	33.9	35.4	-2.85	3	36	87	-5.5	0.55	2	2	1	57	3	1963	12	1		3	7	2	7	9	0	0	0	0	0	0	0	0	1	0	#NULL!	2	2	2	6	0
0990	152.2	52.5	22.7	1	21.1	1001	151	76	1	1	2	36.2	41.6	-1.62	2	8	#NULL!	7.9	1.07	2	2	1	73	2	1947	10	1		9	7	2	8	1	1	0	0	0	0	0	0	0	0	0	#NULL!	2	2	2	135	1
0991	157.3	62.3	25.2	2	24.7	1650	151	61	1	2	#NULL!	40.7	44.4	-1.04	2	18	#NULL!	8.7	1.79	2	2	1	68	2	1953	2	1		9	7	2	8	4	0	0	0	1	0	0	0	0	0	0	#NULL!	2	2	2	13	1
0992	163.5	63.7	23.8	1	#NULL!	#NULL!	141	84	1	2	#NULL!	#NULL!	#NULL!	#NULL!	#NULL!	#NULL!	#NULL!	6.5	#NULL!	2	1	#NULL!	26	1	1995	12	1		8	2	1	7	9	0	0	0	0	0	0	0	0	1	0	#NULL!	3	2	2	1	1
0993	151.8	48.7	21.1	1	28.7	2919	123	86	2	#NULL!	#NULL!	30.2	49.3	-0.07	1	50	59	3.3	0.47	2	2	2	30	1	1990	4	1		8	4	2	7	9	0	0	0	0	0	0	0	0	1	0	#NULL!	2	2	2	124	1
0994	156.7	55.6	22.6	1	19	1155	142	87	1	2	#NULL!	35.2	44	-1.13	2	9	62	3.8	0.72	2	2	1	58	3	1962	3	1		2	7	2	1	9	0	0	0	0	0	0	0	0	1	0	#NULL!	3	3	2	6	0
0995	151.8	43.4	18.8	1	20.1	1109	129	82	2	#NULL!	#NULL!	33.7	38.9	-2.15	2	18	57	13.1	1.01	2	1	#NULL!	57	3	1963	10	1		9	7	2	7	9	0	0	0	0	0	0	0	0	1	0	#NULL!	1	2	2	6	0
0996	174.1	73.6	24.3	2	43.7	5315	127	84	2	#NULL!	#NULL!	26.8	75.7	4.38	1	38	46	-1.3	0.46	2	1	#NULL!	22	1	1998	8	1		7	1	1	6	9	0	0	0	0	0	0	0	0	1	0	#NULL!	2	2	2	12345	1
0997	155.8	64.1	26.4	2	30.3	2124	107	70	2	#NULL!	#NULL!	40.5	60.7	2.21	1	41	69	2.2	0.6	2	2	2	45	3	1975	2	1		3	5	2	6	9	0	0	0	0	0	0	0	0	1	0	#NULL!	2	2	1	1234	1
0998	156.8	55.1	22.4	1	26	2330	138	78	2	#NULL!	#NULL!	29.1	46.6	-0.6	1	21	87	11.1	0.57	2	2	2	48	3	1972	7	1		3	7	2	5	6	0	0	0	0	0	1	0	0	0	0	#NULL!	2	2	2	234	0
0999	174.9	88.7	29	3	38	5640	#NULL!	#NULL!	#NULL!	#NULL!	#NULL!	#NULL!	#NULL!	#NULL!	#NULL!	33	#NULL!	-14.3	0.55	2	1	#NULL!	28	1	1994	5	1		6	8	2	5	2	0	1	0	0	0	0	0	0	0	0	#NULL!	2	2	2	1245	1
1000	#NULL!	#NULL!	#NULL!	#NULL!	#NULL!	#NULL!	#NULL!	#NULL!	#NULL!	#NULL!	#NULL!	#NULL!	#NULL!	#NULL!	#NULL!	#NULL!	#NULL!	#NULL!	#NULL!	2	1	#NULL!	57	3	1964	3	1		8	8	2	8	9	0	0	0	0	0	0	0	0	1	0	#NULL!	1	3	3	12345	1
1001	158.1	62.7	25.1	2	34	2431	167	91	1	2	#NULL!	27.2	42.6	-2.26	2	8	#NULL!	11.5	#NULL!	2	1	#NULL!	65	2	1955	2	1		2	5	2	7	16	1	0	0	0	0	1	0	0	0	0	#NULL!	2	2	1	123	1
1002	163.5	81.4	30.5	3	30.6	1933	167	87	1	1	2	38.4	52.4	0.56	1	38	#NULL!	5.6	1	2	2	1	59	3	1961	6	1		8	6	2	6	1	1	0	0	0	0	0	0	0	0	0	#NULL!	1	2	1	2345	0
1003	#NULL!	#NULL!	#NULL!	#NULL!	#NULL!	#NULL!	#NULL!	#NULL!	#NULL!	#NULL!	#NULL!	#NULL!	#NULL!	#NULL!	#NULL!	#NULL!	#NULL!	#NULL!	#NULL!	2	1	#NULL!	67	2	1954	8	1		2	7	2	1	9	0	0	0	0	0	0	0	0	1	0	#NULL!	2	2	2	12	1
1004	178	89.9	28.4	3	51.8	3087	145	98	1	2	#NULL!	35.5	55.6	0.34	1	35	53	5	0.38	2	1	#NULL!	49	3	1971	6	1		8	8	2	5	2	0	1	0	0	0	0	0	0	0	0	#NULL!	2	2	2	123	1
1005	175.3	93.7	30.5	3	40.2	4258	123	91	1	2	#NULL!	#NULL!	#NULL!	#NULL!	#NULL!	33	#NULL!	0.4	#NULL!	2	1	#NULL!	23	1	1997	8	1		7	2	1	5	9	0	0	0	0	0	0	0	0	1	0	#NULL!	2	2	2	12345	1
1006	177.6	60.3	19.1	1	39.4	4777	127	81	2	#NULL!	#NULL!	#NULL!	#NULL!	#NULL!	#NULL!	26	#NULL!	-19.4	#NULL!	2	1	#NULL!	23	1	1997	10	1		7	2	1	7	9	0	0	0	0	0	0	0	0	1	0	#NULL!	2	2	2	234	0
1007	179.7	#NULL!	33.1	3	52.8	3437	143	72	1	2	#NULL!	#NULL!	#NULL!	#NULL!	#NULL!	15	#NULL!	-7.8	#NULL!	2	1	#NULL!	37	1	1983	2	1		7	1	2	1	12	1	1	0	0	0	0	0	0	0	0	#NULL!	3	2	3	124	1
1008	#NULL!	#NULL!	#NULL!	#NULL!	#NULL!	#NULL!	142	80	1	1	2	#NULL!	#NULL!	#NULL!	#NULL!	#NULL!	#NULL!	#NULL!	#NULL!	2	2	1	50	3	1970	4	2	瑶族	2	4	2	6	1	1	0	0	0	0	0	0	0	0	0	#NULL!	2	2	2	23	0
1009	166.3	67.1	24.3	2	43.6	3624	146	93	1	2	#NULL!	30.6	42.5	-2.27	2	20	55	6.2	0.75	2	1	#NULL!	47	3	1973	10	1		6	8	2	6	9	0	0	0	0	0	0	0	0	1	0	#NULL!	2	2	2	2345	0
1010	154.3	48.9	20.5	1	22.3	2495	98	56	2	#NULL!	#NULL!	33.3	45.3	-0.87	1	122	69	8.2	0.47	2	2	2	30	1	1990	9	1		6	5	2	5	9	0	0	0	0	0	0	0	0	1	0	#NULL!	2	2	2	2345	0
1011	169.3	51.1	17.8	1	22.7	2383	126	78	2	#NULL!	#NULL!	25.4	53	0.68	1	16	65	13.5	0.44	2	1	#NULL!	37	1	1983	11	1		6	1	2	5	7	0	0	0	0	0	0	1	0	0	0	#NULL!	3	2	1	12345	1
1012	167.4	72.1	25.7	2	40.6	3150	148	100	1	1	2	23.5	38.5	-3.08	3	14	39	6.3	0.65	2	1	#NULL!	52	3	1968	3	1		2	5	2	8	1	1	0	0	0	0	0	0	0	0	0	#NULL!	1	2	1	123	1
1013	172.3	62.1	20.9	1	32.3	2157	128	58	2	#NULL!	#NULL!	30.8	40.3	-1.86	2	16	#NULL!	10.7	0.69	2	2	1	59	3	1961	10	1		3	6	2	1	9	0	0	0	0	0	0	0	0	1	0	#NULL!	1	2	2	123	1
1014	155.7	57.2	23.6	1	32.9	2466	127	81	2	#NULL!	#NULL!	33.4	51.5	0.38	1	18	61	11	0.55	2	2	2	45	3	1976	10	1		2	4	4	7	9	0	0	0	0	0	0	0	0	1	0	#NULL!	3	2	1	12	1
1015	159.8	58.6	22.9	1	31	1236	149	76	1	2	#NULL!	28.1	40.3	-2.72	3	10	#NULL!	2.9	0.46	2	1	#NULL!	70	2	1950	12	1		2	6	2	8	9	0	0	0	0	0	0	0	0	1	0	#NULL!	1	2	1	6	0
1016	166.8	61	21.9	1	49.9	5215	119	81	2	#NULL!	#NULL!	24.8	46.3	-1.5	2	27	68	5.7	0.46	2	1	#NULL!	32	1	1988	11	1		8	8	2	6	9	0	0	0	0	0	0	0	0	1	0	#NULL!	2	2	2	6	0
1017	158.1	54.3	21.7	1	25.3	1874	106	70	2	#NULL!	#NULL!	#NULL!	37.4	-2.45	2	17	51	12.4	0.46	2	2	2	30	1	1990	2	1		7	8	2	6	9	0	0	0	0	0	0	0	0	1	0	#NULL!	3	2	3	12345	1
1018	#NULL!	#NULL!	#NULL!	#NULL!	#NULL!	#NULL!	#NULL!	#NULL!	#NULL!	#NULL!	#NULL!	#NULL!	#NULL!	#NULL!	#NULL!	#NULL!	#NULL!	#NULL!	#NULL!	2	1	#NULL!	32	1	1988	9	1		8	1	2	1	9	0	0	0	0	0	0	0	0	1	0	#NULL!	2	2	2	5	0
1019	#NULL!	#NULL!	#NULL!	#NULL!	#NULL!	#NULL!	#NULL!	#NULL!	#NULL!	#NULL!	#NULL!	#NULL!	#NULL!	#NULL!	#NULL!	#NULL!	#NULL!	#NULL!	#NULL!	2	1	#NULL!	32	1	1988	7	1		6	2	2	1	9	0	0	0	0	0	0	0	0	1	0	#NULL!	2	2	2	1234	1
1020	154.4	76.8	32.2	3	20.4	1433	145	87	1	2	#NULL!	44.4	33.6	-3.22	3	9	#NULL!	4.8	1.11	2	2	1	57	3	1963	1	1		9	7	4	8	1234	1	1	1	1	0	0	0	0	0	0	#NULL!	2	2	2	6	0
1021	160.4	56.6	22	1	38.2	1793	112	68	2	#NULL!	#NULL!	#NULL!	46.3	-0.67	1	35	54	4.6	0.44	2	2	2	45	3	1975	1	1		3	8	2	7	9	0	0	0	0	0	0	0	0	1	0	#NULL!	2	2	2	1234	1
1022	154.8	56.3	23.5	1	23.1	2481	126	54	2	#NULL!	#NULL!	38.9	40.7	-1.78	2	25	76	5.5	0.49	2	2	1	58	3	1962	11	1		8	6	2	5	9	0	0	0	0	0	0	0	0	1	0	#NULL!	2	2	2	2345	0
1023	155	52	21.6	1	33.4	1798	136	81	2	#NULL!	#NULL!	27	41.3	-2.51	3	23	58	7.3	#NULL!	2	1	#NULL!	59	3	1961	12	1		3	5	2	5	9	0	0	0	0	0	0	0	0	1	0	#NULL!	2	2	2	6	0
1024	175.9	76.4	24.7	2	55.5	2414	141	103	1	1	2	24.1	42.3	-2.31	2	6	56	-2.3	0.48	2	1	#NULL!	56	3	1965	8	1		3	7	2	1	1	1	0	0	0	0	0	0	0	0	0	#NULL!	2	2	2	12	1
1025	173.2	80.6	26.9	2	52	4130	133	83	2	#NULL!	#NULL!	26.2	46.6	-1.44	2	60	50	0.2	0.38	2	1	#NULL!	30	1	1990	8	1		7	1	2	6	9	0	0	0	0	0	0	0	0	1	0	#NULL!	2	2	2	12	1
1026	153.6	61	25.9	2	22.7	1159	131	78	2	#NULL!	#NULL!	29.7	61.1	2.29	1	30	58	-7	0.45	2	2	2	49	3	1971	7	1		8	1	2	6	6	0	0	0	0	0	1	0	0	0	0	#NULL!	2	2	3	4	0
1027	158	55.9	22.4	1	23.6	2263	114	62	2	#NULL!	#NULL!	22.7	51.7	0.41	1	18	53	-1.9	0.44	2	2	2	37	1	1983	12	1		7	1	2	6	9	0	0	0	0	0	0	0	0	1	0	#NULL!	2	2	2	24	0
1028	177.7	69.6	22	1	48.9	4306	131	75	2	#NULL!	#NULL!	14.5	54.5	0.14	1	10	60	-2.1	-0.4	2	1	#NULL!	30	1	1990	9	1		7	8	2	5	9	0	0	0	0	0	0	0	0	1	0	#NULL!	2	2	2	6	0
1029	157.5	57.8	23.3	1	28.6	3353	124	86	2	#NULL!	#NULL!	#NULL!	#NULL!	#NULL!	#NULL!	22	52	0	0.47	2	2	2	29	1	1991	4	1		7	1	2	5	9	0	0	0	0	0	0	0	0	1	0	#NULL!	2	2	2	12345	1
1030	158.8	52.4	20.8	1	23	3099	122	70	2	#NULL!	#NULL!	#NULL!	#NULL!	#NULL!	#NULL!	18	70	9.3	0.51	2	2	2	38	1	1982	11	1		8	7	2	6	9	0	0	0	0	0	0	0	0	1	0	#NULL!	2	2	1	12345	1
1031	168.4	62.6	22.1	1	38.9	2120	135	79	2	#NULL!	#NULL!	22.9	47.6	-1.26	2	33	76	11.2	#NULL!	2	1	#NULL!	29	1	1991	12	1		7	7	2	6	6	0	0	0	0	0	1	0	0	0	0	#NULL!	2	2	2	14	1
1032	175.2	76.3	24.9	2	49.5	5038	148	96	1	2	#NULL!	22.1	60.3	1.3	1	38	76.3	-16.4	0.43	2	1	#NULL!	28	1	1992	8	1		6	1	1	1	9	0	0	0	0	0	0	0	0	1	0	#NULL!	2	2	2	12345	1
1033	167.5	63	22.5	1	32.9	1924	114	73	2	#NULL!	#NULL!	36.8	60.2	2.12	1	65	60	-11.5	0.57	2	2	2	40	1	1980	4	1		7	7	2	7	6	0	0	0	0	0	1	0	0	0	0	#NULL!	2	2	2	12345	1
1034	#NULL!	#NULL!	#NULL!	#NULL!	#NULL!	#NULL!	#NULL!	#NULL!	#NULL!	#NULL!	#NULL!	#NULL!	#NULL!	#NULL!	#NULL!	#NULL!	#NULL!	#NULL!	#NULL!	2	1	#NULL!	34	1	1986	9	1		7	1	2	1	9	0	0	0	0	0	0	0	0	1	0	#NULL!	2	2	2	6	0
1035	155.5	53.5	22.1	1	18.4	1633	112	72	2	#NULL!	#NULL!	39.1	50.9	0.26	1	20	54	8.6	0.47	2	2	2	31	1	1989	3	1		7	7	2	6	9	0	0	0	0	0	0	0	0	1	0	#NULL!	2	2	2	12345	1
1036	162	51.8	19.7	1	27.4	2492	123	77	2	#NULL!	#NULL!	31.2	55.7	1.21	1	32	56	7.9	0.52	2	2	2	39	1	1981	6	1		8	7	3	7	6	0	0	0	0	0	1	0	0	0	0	#NULL!	2	2	2	12345	1
1037	182.3	77.9	23.4	1	48	5207	140	85	1	2	#NULL!	17.1	66.2	2.46	1	20	68	5.1	0.39	2	1	#NULL!	38	1	1982	6	1		7	2	2	7	9	0	0	0	0	0	0	0	0	1	0	#NULL!	2	2	2	6	0
1038	165.4	55.5	20.3	1	33.3	3574	125	76	2	#NULL!	#NULL!	25.9	51.7	0.4	1	65	68	7.3	0.48	2	2	2	31	1	1989	3	1		6	1	2	7	9	0	0	0	0	0	0	0	0	1	0	#NULL!	2	2	2	12345	1
1039	172.9	76.4	25.6	2	51	2813	156	93	1	2	#NULL!	30.2	51.8	-0.41	1	38	78	-7.1	0.5	2	1	#NULL!	48	3	1972	12	1		7	7	2	7	2	0	1	0	0	0	0	0	0	0	0	#NULL!	3	2	2	135	1
1040	170.4	70.5	24.3	2	47.2	2547	126	82	2	#NULL!	#NULL!	36.8	51.3	-0.52	1	18	76	6.2	0.53	2	1	#NULL!	43	1	1977	3	1		8	1	2	7	6	0	0	0	0	0	1	0	0	0	0	#NULL!	3	2	2	6	0
1041	158.3	56.8	22.7	1	25.6	2837	138	78	2	#NULL!	#NULL!	23.7	53.1	0.69	1	46	65	6.3	0.5	2	2	2	39	1	1981	11	1		7	1	2	7	9	0	0	0	0	0	0	0	0	1	0	#NULL!	2	2	2	14	1
1042	167.6	55.8	19.9	1	43.3	2823	110	82	2	#NULL!	#NULL!	28	48.5	-1.07	2	60	48	-2	0.44	2	1	#NULL!	29	1	1991	8	1		6	2	2	7	9	0	0	0	0	0	0	0	0	1	0	#NULL!	3	2	2	6	0
1043	168.7	57.5	20.2	1	41.3	3580	133	71	2	#NULL!	#NULL!	31.5	50.4	-0.69	1	31	63	-6.3	0.49	2	1	#NULL!	37	1	1983	10	1		8	2	2	7	9	0	0	0	0	0	0	0	0	1	0	#NULL!	2	2	3	6	0
1044	156.9	56.7	23	1	27.4	2067	121	78	2	#NULL!	#NULL!	#NULL!	#NULL!	#NULL!	#NULL!	32	80	14	0.51	2	2	2	33	1	1987	4	1		7	1	2	7	9	0	0	0	0	0	0	0	0	1	0	#NULL!	2	2	2	124	1
1045	177.9	68	21.5	1	50.2	2027	124	81	2	#NULL!	#NULL!	#NULL!	#NULL!	#NULL!	#NULL!	20	60	3	0.46	2	1	#NULL!	30	1	1990	1	1		7	2	2	7	9	0	0	0	0	0	0	0	0	1	0	#NULL!	3	3	3	2	0
1046	162.9	48.8	18.4	1	20.1	2503	119	74	2	#NULL!	#NULL!	32	54.6	0.46	1	46	#NULL!	-1.1	0.46	2	2	2	31	1	1989	4	1		7	1	2	1	9	0	0	0	0	0	0	0	0	1	0	#NULL!	2	2	1	123	1
1047	176.8	89.8	28.7	3	59.5	4369	150	101	1	2	#NULL!	30.2	60.2	1.35	1	14	60	-13.6	0.39	2	1	#NULL!	26	1	1994	11	1		6	2	1	6	9	0	0	0	0	0	0	0	0	1	0	#NULL!	3	2	2	12345	1
1048	165.4	67.9	24.8	2	38.8	1967	113	78	2	#NULL!	#NULL!	25.9	57.6	1.6	1	15	60	-5.6	0.49	2	1	#NULL!	55	3	1965	5	1		8	7	3	7	9	0	0	0	0	0	0	0	0	1	0	#NULL!	1	2	2	3	0
1049	168.5	65	22.9	1	35.6	3377	156	112	1	2	#NULL!	30.6	51.9	0.21	1	123	65	-15	0.41	2	1	#NULL!	34	1	1986	3	1		7	7	2	6	9	0	0	0	0	0	0	0	0	1	0	#NULL!	2	2	2	12	1
1050	163.4	68	25.5	2	45.6	1789	153	87	1	2	#NULL!	27.6	39.1	-2.95	3	18	66	15.5	0.45	2	1	#NULL!	51	3	1969	6	1		3	7	4	7	9	0	0	0	0	0	0	0	0	1	0	#NULL!	2	2	2	1	1
1051	182.9	87.8	26.2	2	52.5	5704	138	87	2	#NULL!	#NULL!	28.4	61.2	1.3	1	16	58	-10.4	0.38	2	1	#NULL!	27	1	1993	11	1		7	1	2	6	9	0	0	0	0	0	0	0	0	1	0	#NULL!	2	2	2	12345	1
1052	169.8	73.7	25.6	2	53.5	3231	126	82	2	#NULL!	#NULL!	25.4	61.2	1.28	1	15	60	-1.8	0.37	2	1	#NULL!	24	1	1996	9	1		7	1	1	5	9	0	0	0	0	0	0	0	0	1	0	#NULL!	3	2	3	12345	1
1053	171.7	72.8	24.7	2	56	4180	130	78	2	#NULL!	#NULL!	39.1	57.8	0.78	1	64	67	-7.3	0.39	2	1	#NULL!	31	1	1989	7	1		6	4	2	5	9	0	0	0	0	0	0	0	0	1	0	#NULL!	2	3	3	6	0
1054	161.7	70.2	26.8	2	46.3	3872	132	88	2	#NULL!	#NULL!	29.8	50.4	-0.68	1	62	69	10	0.44	2	1	#NULL!	29	1	1991	8	1		6	1	2	7	9	0	0	0	0	0	0	0	0	1	0	#NULL!	2	2	2	14	1
1056	152.3	49.2	21.2	1	24.5	2084	129	85	2	#NULL!	#NULL!	#NULL!	#NULL!	#NULL!	#NULL!	46	54	9.4	0.59	2	2	2	31	1	1989	1	1		7	1	2	7	9	0	0	0	0	0	0	0	0	1	0	#NULL!	2	2	2	6	0
1057	168.3	64.1	22.6	1	51	4926	133	92	2	#NULL!	#NULL!	28.1	44.5	-1.87	2	34	65	2.2	0.5	2	1	#NULL!	30	1	1990	7	1		7	1	2	6	9	0	0	0	0	0	0	0	0	1	0	#NULL!	2	2	1	12345	1
1058	161.7	51	19.5	1	25.4	2284	124	72	2	#NULL!	#NULL!	#NULL!	#NULL!	#NULL!	#NULL!	54	54	9.3	0.38	2	2	2	28	1	1992	9	1		7	1	2	6	9	0	0	0	0	0	0	0	0	1	0	#NULL!	2	2	2	12345	1
1059	155.8	46	19	1	31	2618	136	80	2	#NULL!	#NULL!	27.6	55.1	1.09	1	48	54	14.7	0.43	2	2	2	31	1	1989	10	1		7	2	2	7	9	0	0	0	0	0	0	0	0	1	0	#NULL!	3	2	2	6	0
1060	174.5	87.2	28.6	3	47.7	2714	156	95	1	2	#NULL!	23	40	-2.77	3	10	53	1.9	0.4	2	1	#NULL!	30	1	1990	3	1		7	2	2	6	9	0	0	0	0	0	0	0	0	1	0	#NULL!	2	2	2	13	1
1061	156.4	51.9	21.2	1	26.6	1328	120	84	2	#NULL!	#NULL!	34	46.2	-0.68	1	36	60	-4.8	0.44	2	2	2	43	1	1977	9	1		8	1	3	7	1	1	0	0	0	0	0	0	0	0	0	#NULL!	2	2	2	6	0
1062	156	51.3	21.1	1	21.8	1939	125	71	2	#NULL!	#NULL!	34.1	51.9	0.45	1	10	80	-1.5	0.48	2	2	2	47	3	1973	10	1		8	1	4	6	9	0	0	0	0	0	0	0	0	1	0	#NULL!	2	2	2	24	0
1063	163.7	63.7	23.8	1	29	1162	160	104	1	2	#NULL!	30.2	46.1	-0.72	1	15	76	10.9	0.49	2	2	1	58	3	1962	5	1		8	7	2	7	9	0	0	0	0	0	0	0	0	1	0	#NULL!	2	2	2	12345	1
1064	166.6	74.8	26.9	2	27.4	2197	120	71	2	#NULL!	#NULL!	33.6	48.8	-0.18	1	15	47	11.2	0.54	2	2	2	22	1	1998	2	1		7	7	1	6	9	0	0	0	0	0	0	0	0	1	0	#NULL!	2	2	2	1234	1
1065	159	57.3	22.7	1	25.9	2147	127	68	2	#NULL!	#NULL!	29.8	55.4	1.14	1	30	53	7.5	0.49	2	2	2	28	1	1992	6	1		6	1	2	7	9	0	0	0	0	0	0	0	0	1	0	#NULL!	2	2	2	12345	1
1066	154.8	47.2	19.7	1	25.1	1437	141	73	1	2	#NULL!	21.3	51.2	1.3	1	16	54	2.9	0.53	2	2	2	30	1	1990	9	1		7	1	2	6	9	0	0	0	0	0	0	0	0	1	0	#NULL!	2	2	2	12345	1
1067	161.5	47.9	18.4	1	23.3	1365	119	75	2	#NULL!	#NULL!	17.5	48.8	-0.17	1	63	58	8.1	0.54	2	2	2	43	1	1977	5	1		7	1	2	6	9	0	0	0	0	0	0	0	0	1	0	#NULL!	2	2	2	12345	1
1068	153.8	55.4	23.4	1	23.1	2055	139	86	2	#NULL!	#NULL!	34.1	46.8	0.71	1	24	70	6.2	0.57	2	2	2	40	1	1980	10	2	苗族	3	4	2	7	6	0	0	0	0	0	1	0	0	0	0	#NULL!	2	2	2	12345	1
1069	169	51	17.9	1	41.2	4429	135	85	2	#NULL!	#NULL!	#NULL!	#NULL!	#NULL!	#NULL!	36	60	5.9	0.48	2	1	#NULL!	36	1	1984	6	1		8	7	1	6	9	0	0	0	0	0	0	0	0	1	0	#NULL!	2	2	2	1	1
1070	158.3	59.2	23.6	1	27.9	2268	126	73	2	#NULL!	#NULL!	32.5	50.4	0.16	1	50	61	16.8	0.42	2	2	2	37	1	1983	10	1		3	8	2	7	9	0	0	0	0	0	0	0	0	1	0	#NULL!	2	1	2	1	1
1071	163	72	27.1	2	45	2222	115	79	2	#NULL!	#NULL!	#NULL!	#NULL!	#NULL!	#NULL!	15	61	5.2	0.49	2	1	#NULL!	38	1	1982	4	1		3	7	1	7	9	0	0	0	0	0	0	0	0	1	0	#NULL!	2	2	2	6	0
1072	178.8	81	25.3	2	59.8	4603	120	80	2	#NULL!	#NULL!	29.2	46.6	-1.45	2	81	58	-5.7	0.72	2	1	#NULL!	40	1	1980	6	1		7	2	3	5	9	0	0	0	0	0	0	0	0	1	0	#NULL!	2	2	2	12345	1
1073	174.2	68.3	22.5	1	43.6	3848	124	76	2	#NULL!	#NULL!	32.4	53.1	0.23	1	12	69	16	0.44	2	1	#NULL!	36	1	1984	3	1		7	8	2	6	9	0	0	0	0	0	0	0	0	1	0	#NULL!	2	2	2	6	0
1074	161.2	62.6	24.1	2	29.6	2048	122	83	2	#NULL!	#NULL!	41.3	49.1	-0.11	1	15	79	18.5	0.47	2	2	2	48	3	1972	6	1		8	1	2	5	6	0	0	0	0	0	1	0	0	0	0	#NULL!	2	2	2	145	1
1075	159.3	57.6	22.7	1	38.3	2388	186	93	1	2	#NULL!	29.7	#NULL!	#NULL!	#NULL!	20	50	11.7	0.5	2	1	#NULL!	44	1	1976	11	1		8	7	2	6	9	0	0	0	0	0	0	0	0	1	0	#NULL!	2	2	2	12	1
1076	169.7	71.1	24.7	2	47.6	4379	127	83	2	#NULL!	#NULL!	29.6	#NULL!	#NULL!	#NULL!	25	50	17.8	0.5	2	1	#NULL!	37	1	1983	2	1		7	8	2	6	9	0	0	0	0	0	0	0	0	1	0	#NULL!	2	2	2	12345	1
1077	168.1	72.4	25.6	2	41.3	3054	158	101	1	2	#NULL!	29.7	#NULL!	#NULL!	#NULL!	41	50	13.6	0.51	2	1	#NULL!	42	1	1978	3	1		2	5	2	7	6	0	0	0	0	0	1	0	0	0	0	#NULL!	3	2	2	134	1
1078	168.6	74.6	26.2	2	53.2	4526	135	85	2	#NULL!	#NULL!	29.6	#NULL!	#NULL!	#NULL!	44	50	-8.7	0.47	2	1	#NULL!	38	1	1982	9	1		7	7	2	7	9	0	0	0	0	0	0	0	0	1	0	#NULL!	2	2	2	1	1
1079	169.7	81.9	28.4	3	35.9	3679	139	88	2	#NULL!	#NULL!	#NULL!	#NULL!	#NULL!	#NULL!	9	86	21.3	0.4	2	2	2	34	1	1986	1	1		6	1	1	5	9	0	0	0	0	0	0	0	0	1	0	#NULL!	2	2	2	12345	1
1080	170.4	76.7	26.4	2	48.9	3770	139	80	2	#NULL!	#NULL!	#NULL!	#NULL!	#NULL!	#NULL!	#NULL!	#NULL!	4.7	0.45	2	1	#NULL!	41	1	1979	2	1		8	1	2	6	9	0	0	0	0	0	0	0	0	1	0	#NULL!	2	2	2	4	0
1081	175	80.5	26.3	2	#NULL!	#NULL!	131	89	2	#NULL!	#NULL!	#NULL!	50.1	-0.76	1	#NULL!	#NULL!	#NULL!	#NULL!	2	1	#NULL!	38	1	1982	8	1		7	1	2	7	9	0	0	0	0	0	0	0	0	1	0	#NULL!	2	2	2	6	0
1082	168.8	70.5	24.7	2	42	3660	143	100	1	2	#NULL!	28.3	62	1.62	1	24	61	16.7	0.43	2	1	#NULL!	37	1	1983	9	1		6	7	2	7	9	0	0	0	0	0	0	0	0	1	0	#NULL!	3	2	2	12345	1
1083	172.6	61.4	20.6	1	42	3874	131	92	1	1	2	21.8	52.8	-0.22	1	18	80	18.3	0.47	2	1	#NULL!	30	1	1990	10	1		8	7	2	7	9	0	0	0	0	0	0	0	0	1	0	#NULL!	3	3	3	6	0
1084	157.2	49.7	20.1	1	33.7	1800	137	77	2	#NULL!	#NULL!	42.1	52.6	0.6	1	38	63	-1	0.46	2	2	2	31	1	1989	8	1		7	7	2	7	9	0	0	0	0	0	0	0	0	1	0	#NULL!	2	2	2	12345	1
1085	171	72.5	24.8	2	51.5	3480	141	85	1	2	#NULL!	31.1	#NULL!	#NULL!	#NULL!	123	66	-11.5	0.59	2	1	#NULL!	37	1	1983	12	1		6	7	2	7	9	0	0	0	0	0	0	0	0	1	0	#NULL!	2	2	2	6	0
1086	178.1	94.1	29.7	3	58.6	4558	158	106	1	2	#NULL!	30.6	42.8	-2.2	2	55	58	6.4	0.4	2	1	#NULL!	31	1	1989	10	1		7	7	2	7	9	0	0	0	0	0	0	0	0	1	0	#NULL!	2	2	2	2	0
1087	165.9	71.4	25.9	2	41.7	4304	157	109	1	2	#NULL!	32.9	42.6	-2.26	2	12	68	-1.2	0.54	2	1	#NULL!	39	1	1981	7	1		8	2	2	7	9	0	0	0	0	0	0	0	0	1	0	#NULL!	3	2	1	15	1
1088	179.4	89.3	27.7	2	58	5397	139	73	2	#NULL!	#NULL!	26.1	35.7	-3.63	3	35	69	9.6	0.41	2	1	#NULL!	28	1	1992	10	1		7	2	2	7	6	0	0	0	0	0	1	0	0	0	0	#NULL!	2	2	1	1	1
1089	167.3	83.9	30	3	43.6	1999	153	102	1	1	2	34.8	39.5	-2.87	3	30	48	-5.7	0.58	2	1	#NULL!	58	3	1962	1	1		8	2	2	6	1	1	0	0	0	0	0	0	0	0	0	#NULL!	2	2	2	2	0
1090	153	51.2	21.9	1	24.3	2027	134	72	2	#NULL!	#NULL!	35.4	55.1	1.09	1	34	55	-4.6	0.58	2	2	2	45	3	1975	11	1		8	7	2	6	9	0	0	0	0	0	0	0	0	1	0	#NULL!	2	2	3	12345	1
1091	173.2	79.1	26.4	2	34.7	2075	185	101	1	2	#NULL!	28.5	48.5	-1.06	2	38	64	12.8	0.54	2	1	#NULL!	47	3	1973	5	1		3	7	2	6	1	1	0	0	0	0	0	0	0	0	0	#NULL!	1	3	3	1	1
1092	#NULL!	#NULL!	#NULL!	#NULL!	#NULL!	#NULL!	#NULL!	#NULL!	#NULL!	#NULL!	#NULL!	#NULL!	#NULL!	#NULL!	#NULL!	#NULL!	#NULL!	#NULL!	#NULL!	2	2	2	45	3	1975	11	1		7	2	2	5	6	0	0	0	0	0	1	0	0	0	0	#NULL!	2	2	1	123	1
1093	175.2	76.5	24.9	2	51.2	3442	155	90	1	1	2	23.7	49.2	-4.93	3	22	#NULL!	-3.4	0.54	2	1	#NULL!	61	2	1959	4	1		3	6	2	8	1	1	0	0	0	0	0	0	0	0	0	#NULL!	2	2	2	6	0
1094	162.5	59.9	22.7	1	40	3336	136	85	2	#NULL!	#NULL!	30	45.8	-1.01	2	9	72	11.5	0.49	2	1	#NULL!	56	3	1964	7	1		7	7	2	5	9	0	0	0	0	0	0	0	0	1	0	#NULL!	2	2	2	12345	1
1095	184.6	85.1	25	2	55.2	5393	138	86	2	#NULL!	#NULL!	25.6	49.1	-0.94	1	16	56	19.9	0.41	2	1	#NULL!	35	1	1985	8	1		7	7	2	5	6	0	0	0	0	0	1	0	0	0	0	#NULL!	2	2	2	12345	1
1096	161.1	60.8	23.4	1	28.7	3200	133	74	2	#NULL!	#NULL!	33.1	55.1	1.09	1	29	63	14.4	0.5	2	2	2	39	1	1981	11	1		7	1	2	6	9	0	0	0	0	0	0	0	0	1	0	#NULL!	2	2	1	1	1
1097	160	87.2	34.1	3	22.3	2020	184	82	1	2	#NULL!	43.6	44.3	-1.08	2	12	#NULL!	-7.4	0.64	2	2	1	64	2	1956	3	1		2	7	4	8	9	0	0	0	0	0	0	0	0	1	0	#NULL!	2	2	2	6	0
1098	159.8	45.8	17.9	1	23.7	2273	143	76	1	2	#NULL!	24	35.1	-2.91	3	12	#NULL!	21.4	0.55	2	2	1	62	2	1958	2	1		2	5	2	1	9	0	0	0	0	0	0	0	0	1	0	#NULL!	1	2	2	2345	0
1099	162.1	63.6	24.2	2	35	3421	159	83	1	1	2	28.6	40.5	-2.66	3	21	#NULL!	-6.6	0.57	2	1	#NULL!	63	2	1957	8	1		8	6	2	7	1	1	0	0	0	0	0	0	0	0	0	#NULL!	2	2	2	12345	1
1100	163	56.5	21.3	1	33	2598	125	57	2	#NULL!	#NULL!	18.3	43.3	-2.1	2	18	#NULL!	1.7	0.65	2	1	#NULL!	64	2	1956	10	1		8	6	2	6	9	0	0	0	0	0	0	0	0	1	0	#NULL!	2	2	2	12345	1
1101	153.6	51.6	21.9	1	21.4	2044	179	60	1	1	2	34.2	40.3	-1.87	2	30	#NULL!	-6.2	0.69	2	2	1	66	2	1954	2	1		2	7	2	8	13	1	0	1	0	0	0	0	0	0	0	#NULL!	3	2	2	12345	1
1102	161.4	65.3	25.1	2	29.4	1629	145	82	1	2	#NULL!	37.3	36.8	-2.57	3	10	#NULL!	6.6	1.04	2	2	1	68	2	1952	8	1		3	7	2	5	9	0	0	0	0	0	0	0	0	1	0	#NULL!	3	2	1	6	0
1103	160.6	56.6	21.9	1	18.6	1015	151	78	1	1	2	38.3	38.5	-2.24	2	16	#NULL!	#NULL!	0.52	2	2	1	64	2	1956	12	1		2	7	2	5	123	1	1	1	0	0	0	0	0	0	0	#NULL!	2	2	2	6	0
1104	173.2	66.1	22	1	39.9	3713	170	88	1	1	2	25.8	44.3	-1.92	2	14	#NULL!	0.5	0.79	2	1	#NULL!	71	2	1949	7	1		2	7	2	7	1	1	0	0	0	0	0	0	0	0	0	#NULL!	2	2	2	6	0
1105	161.6	68.6	26.3	2	23.6	1820	151	89	1	1	2	38.1	41	-1.72	2	51	63	9.9	0.71	2	2	1	56	3	1964	9	1		2	7	2	1	1	1	0	0	0	0	0	0	0	0	0	#NULL!	2	2	3	123	1
1107	154.8	50.8	21.2	1	23.7	547	133	71	2	#NULL!	#NULL!	29.1	31.1	-3.72	3	9	#NULL!	5.7	0.79	2	2	1	68	2	1952	11	1		3	7	2	7	9	0	0	0	0	0	0	0	0	1	0	#NULL!	2	2	1	1	1
1108	156	52.8	21.7	1	23.1	1328	127	69	2	#NULL!	#NULL!	28.6	32.6	-3.42	3	16	#NULL!	0	0.65	2	2	1	65	2	1955	1	1		2	7	2	7	9	0	0	0	0	0	0	0	0	1	0	#NULL!	1	2	1	1	1
1109	158.2	55.5	22.2	1	24.4	1904	146	63	1	1	2	34.4	40.8	-1.77	2	11	#NULL!	-6.6	0.83	2	2	1	67	2	1953	11	1		2	7	2	7	1256	1	1	0	0	1	1	0	0	0	0	#NULL!	3	3	1	13	1
1110	152.2	47.7	20.6	1	26.6	1480	119	53	2	#NULL!	#NULL!	41.5	41.1	-1.71	2	12	55	-9.2	0.8	2	2	2	44	1	1976	7	1		9	7	2	6	6	0	0	0	0	0	1	0	0	0	0	#NULL!	2	2	1	6	0
1111	166.4	63.1	22.8	1	33.6	1843	199	93	1	2	#NULL!	30.5	36.8	-3.4	3	15	#NULL!	-1.9	0.65	2	2	1	67	2	1953	11	1		9	7	2	7	6	0	0	0	0	0	1	0	0	0	0	#NULL!	2	2	3	6	0
1112	157.4	57.4	23.2	1	30.3	2490	125	72	2	#NULL!	#NULL!	20.9	33.3	-3.28	3	15	#NULL!	2	0.67	2	2	1	65	2	1955	9	1		2	7	2	6	246	0	1	0	1	0	1	0	0	0	0	#NULL!	1	2	1	6	0
1113	158.2	57.4	22.9	1	25.9	1328	124	66	1	1	1	15	38.2	-2.29	2	12	#NULL!	-4.1	1.23	2	2	1	60	2	1960	11	1		2	7	3	6	16	1	0	0	0	0	1	0	0	0	0	#NULL!	2	2	1	6	0
1114	152.6	78.5	33.7	3	15.5	519	134	61	1	1	1	43.6	37.1	-2.51	3	3	#NULL!	-18.9	1.12	2	2	1	72	2	1948	7	1		2	7	2	8	16	1	0	0	0	0	1	0	0	0	0	#NULL!	2	2	3	6	0
1115	156.3	50	20.5	1	17.6	1782	161	77	1	2	#NULL!	36.7	38.1	-2.32	2	6	#NULL!	8.9	0.88	2	2	1	65	2	1955	3	1		9	7	2	7	9	0	0	0	0	0	0	0	0	1	0	#NULL!	2	2	2	6	0
1116	156.5	61.9	25.3	2	21.8	1740	145	79	1	1	2	39.1	34.5	-3.02	3	5	#NULL!	-0.5	0.97	2	2	1	67	2	1953	2	1		2	7	2	6	135	1	0	1	0	1	0	0	0	0	0	#NULL!	2	2	2	123	1
1117	161.8	60.5	23.1	1	39.3	1802	137	80	2	#NULL!	#NULL!	22	37.2	-3.23	3	8	#NULL!	-1.3	0.93	2	1	#NULL!	67	2	1953	1	1		2	6	2	8	9	0	0	0	0	0	0	0	0	1	0	#NULL!	2	2	2	1345	1
1118	157.5	62.5	25.2	2	39.7	2352	145	89	1	1	2	30.7	38.6	-3.05	3	8	70	1.6	0.52	2	1	#NULL!	50	3	1970	3	1		2	7	2	8	16	1	0	0	0	0	1	0	0	0	0	#NULL!	2	2	2	235	0
1119	149.1	58.3	26.2	2	23.6	952	151	86	1	2	#NULL!	38.4	39.8	-1.97	2	25	#NULL!	7	0.9	2	2	1	56	3	1964	6	1		3	6	2	8	9	0	0	0	0	0	0	0	0	1	0	#NULL!	2	2	2	235	0
1120	160	51.5	20.1	1	21.1	1960	147	98	1	2	#NULL!	20.1	43.2	-1.3	2	17	54	-6.8	0.62	2	2	1	53	3	1967	12	1		3	7	2	8	9	0	0	0	0	0	0	0	0	1	0	#NULL!	2	2	2	12345	1
1121	156.2	65.4	26.8	2	11.1	1846	152	54	1	1	2	33.9	40.9	-1.75	2	13	#NULL!	-4.3	0.89	2	2	1	64	2	1956	7	1		2	7	2	8	136	1	0	1	0	0	1	0	0	0	0	#NULL!	2	2	1	12345	1
1122	177.8	71.1	22.5	1	41.9	3139	140	73	1	2	#NULL!	18.6	41.6	-2.46	2	25	58	-13.7	0.58	2	1	#NULL!	55	3	1965	6	1		3	7	2	8	3	0	0	1	0	0	0	0	0	0	0	#NULL!	2	2	2	12345	1
1123	160.7	61.9	24	2	33.1	2121	144	84	1	2	#NULL!	32.8	50.9	-0.59	1	5	#NULL!	5.6	0.69	2	1	#NULL!	62	2	1958	9	1		3	6	2	8	6	0	0	0	0	0	1	0	0	0	0	#NULL!	2	2	3	12345	1
1124	171.2	78.6	26.8	2	37.9	1747	153	69	1	1	2	33	48.9	-1	2	7	#NULL!	4.4	0.51	2	1	#NULL!	69	2	1951	8	1		3	6	2	8	1	1	0	0	0	0	0	0	0	0	0	#NULL!	2	2	2	12345	1
1125	161	58	22.4	1	25.3	1583	138	83	1	1	1	32.7	36.6	-2.61	3	17	#NULL!	-2.3	1.41	2	2	1	64	2	1956	8	1		2	6	2	8	1	1	0	0	0	0	0	0	0	0	0	#NULL!	2	2	2	12345	1
1126	#NULL!	#NULL!	#NULL!	#NULL!	#NULL!	#NULL!	#NULL!	#NULL!	#NULL!	#NULL!	#NULL!	#NULL!	#NULL!	#NULL!	#NULL!	#NULL!	#NULL!	#NULL!	#NULL!	2	1	#NULL!	58	3	1962	10	1		3	7	2	8	1	1	0	0	0	0	0	0	0	0	0	#NULL!	2	2	2	12345	1
1127	168.7	66.6	23.4	1	46.9	2196	141	74	1	2	#NULL!	25.6	39.7	-2.83	3	12	#NULL!	11.7	0.53	2	1	#NULL!	67	2	1954	12	1		3	7	2	8	2	0	1	0	0	0	0	0	0	0	0	#NULL!	2	2	2	12345	1
1128	152.2	51.1	22.1	1	20.1	1150	149	65	1	2	#NULL!	29.3	31.2	-3.69	3	10	#NULL!	-6.4	1.3	2	2	1	71	2	1949	7	1		2	7	2	8	6	0	0	0	0	0	1	0	0	0	0	#NULL!	2	2	1	6	0
1129	145.4	57.5	27.2	2	18.4	1085	109	71	2	#NULL!	#NULL!	41.7	28.7	-4.18	3	9	80	7.9	0.87	2	2	1	54	3	1966	4	1		2	7	2	8	356	0	0	1	0	1	1	0	0	0	0	#NULL!	2	2	1	6	0
1130	164.9	60.8	22.4	1	22	2510	163	80	1	1	2	31.3	28.2	-5.13	3	9	#NULL!	-2.5	0.69	2	1	#NULL!	65	2	1955	11	1		2	7	2	1	1	1	0	0	0	0	0	0	0	0	0	#NULL!	1	2	2	6	0
1131	150.4	60.4	26.7	2	27.9	481	133	85	1	1	1	38.4	35.2	-2.88	3	5	55	2	0.63	2	2	1	55	3	1965	7	1		9	7	2	6	123	1	1	1	0	0	0	0	0	0	0	#NULL!	2	2	2	6	0
1132	153.4	61.9	26.3	2	19.6	1699	179	73	1	2	#NULL!	33.8	28.9	-4.16	3	31	61	3.2	0.75	2	2	1	58	3	1962	4	1		2	7	2	6	9	0	0	0	0	0	0	0	0	1	0	#NULL!	1	2	2	6	0
1133	152.1	72	31.1	3	23.1	949	190	85	1	2	#NULL!	50.1	42	-1.54	2	10	68	2	0.88	2	2	1	58	3	1962	3	1		2	6	2	8	9	0	0	0	0	0	0	0	0	1	0	#NULL!	2	2	2	12345	1
1134	156.1	51.5	21.1	1	32.9	1306	136	62	2	#NULL!	#NULL!	30.8	38.1	-2.31	2	30	72	3.6	0.47	2	2	2	40	1	1980	12	1		3	5	2	1	9	0	0	0	0	0	0	0	0	1	0	#NULL!	2	2	2	6	0
1135	157.8	53.4	21.4	1	25	3057	121	77	2	#NULL!	#NULL!	35.4	38.9	-2.15	2	10	52	0.8	0.45	2	2	2	38	1	1982	3	1		3	2	2	6	6	0	0	0	0	0	1	0	0	0	0	#NULL!	2	2	3	6	0
1136	179.6	80.7	25	2	39	3781	122	70	2	#NULL!	#NULL!	23	27.3	-5.31	3	13	53	-1	0.39	2	1	#NULL!	39	1	1981	2	1		3	2	2	6	2	0	1	0	0	0	0	0	0	0	0	#NULL!	2	3	2	5	0
1137	155.5	56.5	23.4	1	22.4	1379	153	66	1	1	2	21.2	35.3	-2.88	3	5	#NULL!	-4.1	0.78	2	2	1	68	2	1952	10	1		2	6	2	8	13	1	0	1	0	0	0	0	0	0	0	#NULL!	2	2	2	6	0
1138	147.6	49.7	22.8	1	16.1	1259	135	73	1	1	1	30.6	30.9	-3.75	3	4	#NULL!	2	0.96	2	2	1	70	2	1950	6	1		2	7	2	8	13	1	0	1	0	0	0	0	0	0	0	#NULL!	2	2	2	12345	1
1139	161	67.8	26.2	2	13	1803	141	62	1	1	2	35.9	40.3	-1.88	2	7	#NULL!	2.4	1.37	2	2	1	67	2	1953	9	1		2	7	4	8	13	1	0	1	0	0	0	0	0	0	0	#NULL!	2	2	2	12345	1
1140	177.2	70.6	22.5	1	44.5	1740	184	96	1	2	#NULL!	22.6	43.1	-2.15	2	4	#NULL!	-3.9	0.48	2	1	#NULL!	62	2	1958	4	1		3	7	2	8	9	0	0	0	0	0	0	0	0	1	0	#NULL!	2	2	2	12345	1
1141	149.8	46.7	20.8	1	18.8	1646	137	82	2	#NULL!	#NULL!	34.5	34.3	-3.06	3	24	#NULL!	0.8	1.25	2	2	1	66	2	1954	10	1		2	7	2	8	4	0	0	0	1	0	0	0	0	0	0	#NULL!	1	1	1	12345	1
1142	162.8	63.6	24	2	26.7	1412	158	83	1	2	#NULL!	41.6	31.7	-4.43	3	8	#NULL!	4.9	1.03	2	1	#NULL!	72	2	1948	11	1		2	7	2	8	456	0	0	0	1	1	1	0	0	0	0	#NULL!	2	2	3	6	0
1143	163.9	48	17.9	1	42.3	2737	124	61	2	#NULL!	#NULL!	13.6	31.9	-4.39	3	11	#NULL!	6.7	0.73	2	1	#NULL!	78	2	1942	1	1		3	7	2	7	156	1	0	0	0	1	1	0	0	0	0	#NULL!	2	2	3	15	1
1144	175	83.2	27.2	2	54.4	1302	150	98	1	2	#NULL!	30.1	44	-1.98	2	3	71	-8.1	0.6	2	1	#NULL!	58	3	1962	12	1		3	7	2	6	9	0	0	0	0	0	0	0	0	1	0	#NULL!	2	2	2	6	0
1145	#NULL!	#NULL!	#NULL!	#NULL!	#NULL!	#NULL!	#NULL!	#NULL!	#NULL!	#NULL!	#NULL!	#NULL!	#NULL!	#NULL!	#NULL!	#NULL!	#NULL!	#NULL!	#NULL!	2	1	#NULL!	65	2	1955	1	1		2	7	4	6	7	0	0	0	0	0	0	1	0	0	0	#NULL!	2	2	2	5	0
1146	164.5	64.2	23.7	1	41	2880	148	91	1	1	2	31.7	41	-2.56	3	19	#NULL!	-7.6	0.57	2	1	#NULL!	67	2	1953	7	1		3	7	2	7	16	1	0	0	0	0	1	0	0	0	0	#NULL!	2	2	2	6	0
1147	154.7	62.2	26	2	24.8	1899	116	72	2	#NULL!	#NULL!	43.5	32.5	-3.43	3	18	#NULL!	-7.1	0.52	2	2	1	52	3	1968	6	1		3	6	2	8	3	0	0	1	0	0	0	0	0	0	0	#NULL!	2	2	2	12345	1
1148	155.4	66.9	27.7	2	28.6	1288	125	83	1	1	1	42.4	64.9	3.05	3	31	69	14.2	0.73	2	2	1	56	3	1964	11	1		3	6	2	8	1	1	0	0	0	0	0	0	0	0	0	#NULL!	2	2	2	12345	1
1149	159.2	68.9	27.2	2	30.1	1772	148	92	1	1	2	43.8	52.6	0.58	1	21	70	-1	0.89	2	2	1	58	3	1962	8	1		3	6	3	8	1	1	0	0	0	0	0	0	0	0	0	#NULL!	2	2	2	12345	1
1150	#NULL!	#NULL!	#NULL!	#NULL!	#NULL!	#NULL!	#NULL!	#NULL!	#NULL!	#NULL!	#NULL!	#NULL!	#NULL!	#NULL!	#NULL!	#NULL!	#NULL!	#NULL!	#NULL!	2	1	#NULL!	62	2	1958	11	1		3	7	2	8	9	0	0	0	0	0	0	0	0	1	0	#NULL!	2	2	2	12345	1
1151	157	47.5	19.3	1	18.8	1542	155	84	1	1	2	21.9	54	-5.13	3	9	#NULL!	4.9	0.79	2	2	1	62	2	1958	12	1		2	6	2	8	1	1	0	0	0	0	0	0	0	0	0	#NULL!	2	2	2	12345	1
1152	#NULL!	#NULL!	#NULL!	#NULL!	#NULL!	#NULL!	#NULL!	#NULL!	#NULL!	#NULL!	#NULL!	#NULL!	#NULL!	#NULL!	#NULL!	#NULL!	#NULL!	#NULL!	#NULL!	2	1	#NULL!	67	2	1953	10	1		3	7	2	8	9	0	0	0	0	0	0	0	0	1	0	#NULL!	2	2	2	12345	1
1153	165.3	57.2	20.9	1	35.7	3579	129	73	2	#NULL!	#NULL!	14.3	33	-4.18	3	5	53	4.5	0.76	2	1	#NULL!	57	3	1964	4	1		3	7	2	8	9	0	0	0	0	0	0	0	0	1	0	#NULL!	2	2	2	12345	1
1154	172.8	62.4	20.9	1	38.6	3050	139	81	2	#NULL!	#NULL!	15.1	44.7	-1.83	2	39	#NULL!	2.5	0.56	2	1	#NULL!	59	3	1961	12	1		3	7	2	8	9	0	0	0	0	0	0	0	0	1	0	#NULL!	2	2	2	12345	1
1155	156.4	49.4	20.2	1	24.7	1551	118	75	2	#NULL!	#NULL!	23.9	29.6	-4	3	8	58	4.8	0.65	2	2	1	55	3	1965	8	1		3	6	2	8	9	0	0	0	0	0	0	0	0	1	0	#NULL!	2	2	2	12345	1
1156	149.2	47.2	21.2	1	24.8	2256	147	77	1	2	#NULL!	28.2	32.5	-3.43	3	15	59	7.6	0.6	2	2	1	51	3	1969	7	1		3	7	2	8	3	0	0	1	0	0	0	0	0	0	0	#NULL!	2	2	2	12345	1
1157	149.3	59.5	26.7	2	33.6	2195	140	66	1	2	#NULL!	36.9	51.9	0.45	1	18	#NULL!	15.5	0.92	2	2	1	60	2	1960	7	1		3	6	2	8	9	0	0	0	0	0	0	0	0	1	0	#NULL!	2	2	2	12345	1
1158	176.5	82.3	26.4	2	44.2	3714	150	86	1	1	2	31.1	40.2	-2.74	3	12	#NULL!	2	0.51	2	1	#NULL!	59	3	1961	6	1		3	7	2	8	1	1	0	0	0	0	0	0	0	0	0	#NULL!	2	2	2	12345	1
1159	152.8	85	36.4	3	18	1119	126	84	1	1	1	49.1	29.6	-4.02	3	10	#NULL!	-10.8	0.96	2	2	1	57	3	1963	9	1		3	7	2	8	1	1	0	0	0	0	0	0	0	0	0	#NULL!	2	2	2	12345	1
1160	159.4	80.2	31.6	3	31.7	2126	145	72	1	1	2	51.5	36.2	-2.69	3	9	#NULL!	-5.8	0.63	2	2	1	57	3	1963	10	1		3	6	2	8	1	1	0	0	0	0	0	0	0	0	0	#NULL!	2	2	2	12345	1
1161	162.8	67.6	25.5	2	31.7	2254	153	93	1	2	#NULL!	31.1	37.4	-3.29	3	32	52	-1.8	0.55	2	1	#NULL!	54	3	1966	10	1		3	7	1	8	9	0	0	0	0	0	0	0	0	1	0	#NULL!	2	2	2	12345	1
1162	159.6	57.2	22.5	1	30.6	2225	140	65	1	2	#NULL!	25	43	-2.18	2	19	#NULL!	-9.5	1.27	2	1	#NULL!	62	2	1958	2	1		3	6	2	8	9	0	0	0	0	0	0	0	0	1	0	#NULL!	2	2	2	12345	1
1163	168.1	66.9	23.7	1	24.1	1064	131	76	2	#NULL!	#NULL!	37.5	30.4	-3.85	3	5	#NULL!	4	0.65	2	2	1	76	2	1944	4	1		2	7	4	8	24	0	1	0	1	0	0	0	0	0	0	#NULL!	1	2	2	6	0
1164	152.6	50.5	21.7	1	22.1	1558	134	64	1	1	1	20.9	33.3	-3.27	3	5	#NULL!	2.1	0.6	2	2	1	66	2	1954	6	1		3	6	2	8	1	1	0	0	0	0	0	0	0	0	0	#NULL!	2	2	2	12345	1
1165	153.6	65.4	27.7	2	26.6	1138	147	78	1	1	2	39	30	-3.29	3	4	#NULL!	-5.8	0.52	2	2	1	70	2	1950	6	1		3	6	2	8	1	1	0	0	0	0	0	0	0	0	0	#NULL!	2	2	2	12345	1
1166	159.4	47.1	18.5	1	16.4	1031	141	51	1	2	#NULL!	40.5	34	-3.14	3	6	#NULL!	-0.3	1.18	2	2	1	75	2	1945	10	1		2	6	2	8	9	0	0	0	0	0	0	0	0	1	0	#NULL!	2	2	2	6	0
1167	151.8	51.5	22.3	1	22.3	820	165	71	1	1	2	37.2	28.4	-4.24	3	35	#NULL!	-15.1	0.69	2	2	1	63	2	1957	11	1		3	6	2	8	1	1	0	0	0	0	0	0	0	0	0	#NULL!	2	2	2	12345	1
1168	163.9	54.9	20.4	1	28.6	1652	126	74	2	#NULL!	#NULL!	12.4	42.4	-2.3	2	16	70	4	0.91	2	1	#NULL!	55	3	1965	12	1		3	7	2	8	9	0	0	0	0	0	0	0	0	1	0	#NULL!	2	2	2	12345	1
1169	160.4	60	23.3	1	20.7	1706	113	68	2	#NULL!	#NULL!	32.2	35.6	-2.82	3	14	61	-4.5	0.53	2	2	1	50	3	1970	8	1		3	6	2	8	9	0	0	0	0	0	0	0	0	1	0	#NULL!	2	2	2	12345	1
1170	165.3	59.3	21.7	1	35.2	1953	127	71	2	#NULL!	#NULL!	24.4	32.3	-4.31	3	9	#NULL!	-7.8	0.62	2	1	#NULL!	66	2	1954	7	1		3	7	2	8	9	0	0	0	0	0	0	0	0	1	0	#NULL!	2	2	2	12345	1
1171	156.3	55.2	22.6	1	24.8	1334	104	58	2	#NULL!	#NULL!	31.2	29.3	-4.08	3	8	#NULL!	-12.6	0.63	2	2	1	68	2	1952	12	1		2	6	2	8	9	0	0	0	0	0	0	0	0	1	0	#NULL!	2	2	2	12345	1
1172	148.4	55.9	25.4	2	21.4	1369	117	68	2	#NULL!	#NULL!	35.8	26.3	-4.69	3	13	#NULL!	-4	0.62	2	2	1	66	2	1954	6	1		2	6	2	8	9	0	0	0	0	0	0	0	0	1	0	#NULL!	2	2	2	12345	1
1173	148	54.4	24.8	2	14.7	1284	140	74	1	1	2	40.7	32.8	-3.37	3	7	#NULL!	2.6	0.63	2	2	1	77	2	1943	12	1		2	6	4	7	1	1	0	0	0	0	0	0	0	0	0	#NULL!	2	2	2	12345	1
1174	153.4	47.4	20.1	1	18.7	1102	143	83	1	2	#NULL!	27	28.5	-4.24	3	10	#NULL!	8.2	1.4	2	2	1	64	2	1956	8	1		2	7	2	8	9	0	0	0	0	0	0	0	0	1	0	#NULL!	2	2	2	12345	1
1175	158.4	53.3	21.2	1	22.8	1505	141	78	1	2	#NULL!	9.8	34.3	-3.1	3	7	#NULL!	5.2	0.69	2	2	1	66	2	1954	9	1		2	7	4	8	9	0	0	0	0	0	0	0	0	1	0	#NULL!	3	2	2	12345	1
1176	160.6	65.2	25.3	2	28.3	2143	120	63	2	#NULL!	#NULL!	33.8	31.2	-3.7	3	15	69	-8.8	0.57	2	2	1	56	3	1964	9	1		3	6	2	8	9	0	0	0	0	0	0	0	0	1	0	#NULL!	2	2	2	12345	1
1177	155	67.8	28.2	3	20.3	2000	116	77	1	1	1	36	30.6	-3.81	3	10	#NULL!	7.3	0.84	2	2	1	62	2	1958	7	1		2	7	2	8	126	1	1	0	0	0	1	0	0	0	0	#NULL!	2	2	1	6	0
1178	148.7	50	22.6	1	21	2118	170	76	1	1	2	25.8	35.1	-2.92	3	15	#NULL!	13.4	1.72	2	2	1	73	2	1947	1	1		9	7	4	7	13456	1	0	1	1	1	1	0	0	0	0	#NULL!	1	3	1	1	1
1179	163.8	61.8	23	1	24.6	1549	121	79	2	#NULL!	#NULL!	36.1	33.6	-3.21	3	23	51	-17.9	0.61	2	2	2	47	3	1973	4	1		3	8	2	6	9	0	0	0	0	0	0	0	0	1	0	#NULL!	2	2	2	12345	1
1180	149.5	51.3	23	1	25.4	814	132	76	2	#NULL!	#NULL!	32.6	38.6	-2.21	2	11	66	8.4	0.61	2	2	1	57	3	1963	9	1		2	6	2	7	9	0	0	0	0	0	0	0	0	1	0	#NULL!	2	2	2	12345	1
1181	157.9	66.1	26.5	2	47.1	2731	168	89	1	1	2	28.2	42.8	-2.21	2	20	#NULL!	-7.5	0.71	2	1	#NULL!	59	3	1961	5	1		2	6	2	7	1	1	0	0	0	0	0	0	0	0	0	#NULL!	1	2	2	6	0
1182	152.3	57.3	24.7	2	25.7	1665	124	81	1	1	1	43.6	33.4	-3.25	3	4	#NULL!	4.6	0.88	2	2	1	65	2	1955	12	1		2	6	2	7	1	1	0	0	0	0	0	0	0	0	0	#NULL!	2	2	1	6	0
1183	#NULL!	#NULL!	#NULL!	#NULL!	#NULL!	#NULL!	#NULL!	#NULL!	#NULL!	#NULL!	#NULL!	#NULL!	#NULL!	#NULL!	#NULL!	#NULL!	#NULL!	#NULL!	#NULL!	2	1	#NULL!	69	2	1951	7	1		3	7	2	7	9	0	0	0	0	0	0	0	0	1	0	#NULL!	2	2	2	6	0
1184	150.1	45.2	20.1	1	21.4	2086	107	67	2	#NULL!	#NULL!	#NULL!	#NULL!	#NULL!	#NULL!	25	54	11	0.45	2	2	2	18	1	2002	12	1		8	1	1	1	9	0	0	0	0	0	0	0	0	1	0	#NULL!	2	2	2	12345	1
1185	162.8	69.3	26.1	2	30.1	3124	109	71	2	#NULL!	#NULL!	34.4	46.5	-0.64	1	39	38	21	0.39	2	2	2	18	1	2002	1	1		8	1	1	1	9	0	0	0	0	0	0	0	0	1	0	#NULL!	2	2	2	12345	1
1186	155	40.8	17	1	24.3	1044	111	59	2	#NULL!	#NULL!	18.3	34.7	-2.99	3	15	73	11.8	0.52	2	2	1	57	3	1963	9	1		3	7	2	7	9	0	0	0	0	0	0	0	0	1	0	#NULL!	2	1	2	12345	1
1187	155.3	51.5	21.4	1	23.7	1031	138	60	2	#NULL!	#NULL!	34.4	34.8	-2.97	3	9	#NULL!	#NULL!	0.85	2	2	1	69	2	1951	5	1		2	6	2	7	7	0	0	0	0	0	0	1	0	0	0	#NULL!	2	2	1	12345	1
1188	151.8	57.5	25	2	29	887	139	80	2	#NULL!	#NULL!	43.2	37.2	-2.49	2	15	76	-14.9	1.56	2	2	1	56	3	1964	8	1		2	7	2	7	9	0	0	0	0	0	0	0	0	1	0	#NULL!	2	2	1	6	0
1189	170.7	61.6	21.1	1	30.4	2214	138	78	2	#NULL!	#NULL!	28.6	34.1	-3.12	3	11	69	-1.9	0.5	2	1	#NULL!	55	3	1965	4	1		3	6	2	7	9	0	0	0	0	0	0	0	0	1	0	#NULL!	2	2	2	12345	1
1190	155.7	57.4	23.7	1	25.9	2152	139	74	2	#NULL!	#NULL!	34.3	39	-2.14	2	31	67	1.3	0.44	2	2	1	52	3	1968	10	1		2	7	2	7	6	0	0	0	0	0	1	0	0	0	0	#NULL!	2	2	2	6	0
1191	177.6	87.3	27.7	2	61.6	3203	163	95	1	2	#NULL!	30.8	50.9	-0.59	1	25	56	2.5	1.02	2	1	#NULL!	55	3	1965	1	1		3	8	2	7	9	0	0	0	0	0	0	0	0	1	0	#NULL!	2	2	2	12345	1
1192	157.8	56.5	22.7	1	29.3	2638	119	65	2	#NULL!	#NULL!	35.7	37.1	-2.5	3	40	74	28.6	0.68	2	2	2	47	3	1973	5	1		3	7	2	7	9	0	0	0	0	0	0	0	0	1	0	#NULL!	2	2	2	6	0
1193	164.2	53.6	19.9	1	26.6	2750	115	72	1	1	1	19.7	36.5	-3.47	3	41	78	-14.8	0.48	2	1	#NULL!	55	3	1965	12	1		2	7	2	7	17	1	0	0	0	0	0	1	0	0	0	#NULL!	2	2	2	6	0
1194	166.1	62.6	22.7	1	39.3	2039	137	89	2	#NULL!	#NULL!	22	31.7	-4.44	3	9	#NULL!	-19.6	0.45	2	1	#NULL!	70	2	1950	4	1		2	7	2	8	4	0	0	0	1	0	0	0	0	0	0	#NULL!	2	2	2	6	0
1195	151.3	56.9	24.9	2	26.7	1081	200	91	1	2	#NULL!	24.2	37	-2.53	3	23	#NULL!	8.8	0.51	2	2	2	48	3	1972	8	1		8	8	2	7	9	0	0	0	0	0	0	0	0	1	0	#NULL!	2	2	2	12345	1
1196	160.3	64.6	25.1	2	31.6	1841	119	80	2	#NULL!	#NULL!	34.9	36.7	-2.6	3	47	47	9.6	0.39	2	2	2	31	1	1989	10	1		7	1	2	6	9	0	0	0	0	0	0	0	0	1	0	#NULL!	2	2	2	1	1
1197	166.6	64.4	23.2	1	32.3	3725	129	88	2	#NULL!	#NULL!	24.9	42.4	-2.28	2	60	49	12.9	0.39	2	1	#NULL!	22	1	1998	10	1		7	1	1	1	9	0	0	0	0	0	0	0	0	1	0	#NULL!	2	2	2	12345	1
1198	162.8	54.9	20.7	1	30.1	2387	108	50	2	#NULL!	#NULL!	30.2	34.5	-3.03	3	38	64	0.1	0.45	2	2	1	53	3	1967	8	1		8	6	2	7	9	0	0	0	0	0	0	0	0	1	0	#NULL!	2	2	2	12345	1
1199	167.9	64.4	22.8	1	34.4	1841	135	80	2	#NULL!	#NULL!	30	31.9	-4.4	3	35	#NULL!	-17.3	0.53	2	1	#NULL!	61	2	1959	9	1		3	7	2	7	9	0	0	0	0	0	0	0	0	1	0	#NULL!	2	2	2	12345	1
1200	160.9	62.2	24	2	43.3	2351	129	79	2	#NULL!	#NULL!	24.5	41	-2.58	3	31	59	-1.8	0.47	2	1	#NULL!	56	3	1964	6	1		3	7	2	7	9	0	0	0	0	0	0	0	0	1	0	#NULL!	2	2	2	12345	1
1201	156.5	61.4	25.1	2	25.6	2238	110	68	2	#NULL!	#NULL!	35.7	41.9	-1.54	2	60	73	-9.6	0.46	2	2	2	42	1	1977	8	1		3	5	2	7	6	0	0	0	0	0	1	0	0	0	0	#NULL!	2	2	1	12345	1
1202	156.3	61	25	2	37.6	2268	120	74	2	#NULL!	#NULL!	#NULL!	40.2	-2.74	3	17	#NULL!	-1.9	0.54	2	1	#NULL!	62	2	1959	7	1		9	8	2	1	34	0	0	1	1	0	0	0	0	0	0	#NULL!	1	2	2	6	0
1203	149.8	57.8	25.8	2	21.4	844	162	88	1	2	#NULL!	44	27.4	-4.45	3	9	#NULL!	0.2	0.91	2	2	1	68	2	1952	5	1		2	7	2	8	9	0	0	0	0	0	0	0	0	1	0	#NULL!	1	2	2	6	0
1204	155.1	57.7	24	2	31	2305	142	65	1	1	2	36	24.2	-5.1	3	10	#NULL!	2.4	0.57	2	2	2	68	2	1952	5	1		2	8	2	6	1	1	0	0	0	0	0	0	0	0	0	#NULL!	2	2	2	6	0
1205	155.4	54	22.4	1	29.3	2287	141	78	1	1	2	36.6	33.6	-3.22	3	35	59	-9.2	0.57	2	2	1	49	3	1971	1	1		3	7	2	1	1	1	0	0	0	0	0	0	0	0	0	#NULL!	2	2	2	12345	1
1206	157.2	60.8	24.6	2	60	1808	107	72	2	#NULL!	#NULL!	37.1	33.4	-3.25	3	21	46	-5.2	0.49	2	2	2	45	3	1975	9	1		3	8	2	6	9	0	0	0	0	0	0	0	0	1	0	#NULL!	2	2	2	1245	1
1207	159.7	71.4	28	3	28.9	1463	134	78	2	#NULL!	#NULL!	36.8	34.2	-3.09	3	42	63	10.9	0.53	2	2	2	41	1	1979	1	1		3	1	2	5	9	0	0	0	0	0	0	0	0	1	0	#NULL!	2	2	2	12345	1
1208	159.7	58.1	22.8	1	26.7	1235	117	72	2	#NULL!	#NULL!	29.6	50.8	0.24	1	52	63	8.7	0.63	2	2	1	55	3	1965	4	1		3	7	2	5	2	0	1	0	0	0	0	0	0	0	0	#NULL!	3	2	2	1234	1
1209	172.3	77	25.9	2	40	4048	124	75	2	#NULL!	#NULL!	28.9	32.8	-4.21	3	22	56	-7.4	0.66	2	1	#NULL!	48	3	1972	12	1		6	7	2	5	2	0	1	0	0	0	0	0	0	0	0	#NULL!	2	2	2	2345	0
1210	167.6	71.9	25.6	2	42.6	2764	145	80	1	1	2	27.1	41.4	-2.5	3	25	#NULL!	12.4	4.21	2	1	#NULL!	59	3	1961	4	1		8	7	2	7	13	1	0	1	0	0	0	0	0	0	0	#NULL!	3	2	2	1	1
1211	168.4	65.5	23.1	1	37	2464	132	81	2	#NULL!	#NULL!	31.6	50.7	0.21	1	25	45	15.4	0.89	2	2	2	33	1	1987	4	1		7	8	2	7	9	0	0	0	0	0	0	0	0	1	0	#NULL!	2	2	2	12345	1
1212	164.2	74.3	27.6	2	40.9	2563	148	110	1	2	#NULL!	27.4	47.5	-1.26	2	46	48	9.1	0.44	2	1	#NULL!	40	1	1980	12	1		8	4	2	7	9	0	0	0	0	0	0	0	0	1	0	#NULL!	2	2	2	12345	1
1213	#NULL!	#NULL!	#NULL!	#NULL!	#NULL!	#NULL!	#NULL!	#NULL!	#NULL!	#NULL!	#NULL!	#NULL!	#NULL!	#NULL!	#NULL!	#NULL!	#NULL!	#NULL!	#NULL!	2	2	1	56	3	1964	2	1		3	6	2	6	168	1	0	0	0	0	1	0	1	0	0	#NULL!	1	2	1	35	0
1214	163.6	61.3	22.9	1	35.4	2910	196	86	1	2	#NULL!	30.2	34.7	-3.83	3	22	#NULL!	-8.8	0.56	2	1	#NULL!	66	2	1954	7	1		3	7	2	8	9	0	0	0	0	0	0	0	0	1	0	#NULL!	2	2	2	6	0
1215	182.6	80.5	24.1	2	59.6	4013	104	69	2	#NULL!	#NULL!	11.9	26.6	-5.46	3	61	59	16	0.39	2	1	#NULL!	33	1	1987	10	1		7	1	2	6	6	0	0	0	0	0	1	0	0	0	0	#NULL!	2	2	1	12345	1
1216	166.9	80.2	28.8	3	51.9	3252	132	88	2	#NULL!	#NULL!	33.2	32.2	-4.33	3	56	59	4.5	0.51	2	1	#NULL!	47	3	1974	1	1		7	1	2	5	2	0	1	0	0	0	0	0	0	0	0	#NULL!	2	2	2	1234	1
1217	165.5	63.5	23.2	1	31.7	1936	118	70	2	#NULL!	#NULL!	32.8	35.7	-2.78	3	73	57	-17.2	0.5	2	2	1	47	3	1973	2	1		7	8	2	5	4	0	0	0	1	0	0	0	0	0	0	#NULL!	2	2	2	12345	1
1218	157.4	66.7	26.9	2	34.9	3722	145	88	1	1	2	31.8	26.2	-5.53	3	13	48	-7.8	0.83	2	1	#NULL!	50	3	1970	12	1		3	1	2	6	16	1	0	0	0	0	1	0	0	0	0	#NULL!	1	2	3	12345	1
1219	169.1	72.9	25.5	2	41.6	4037	121	79	2	#NULL!	#NULL!	34.1	36.5	-3.48	3	126	45	9.4	0.39	2	1	#NULL!	37	1	1983	7	1		3	8	2	6	9	0	0	0	0	0	0	0	0	1	0	#NULL!	2	2	2	12345	1
1220	169.4	82	28.6	3	51.9	3401	150	94	1	1	2	27.2	61.1	1.46	1	40	74	2.5	0.93	2	1	#NULL!	51	3	1969	6	1		7	8	2	5	1	1	0	0	0	0	0	0	0	0	0	#NULL!	2	2	2	12345	1
1221	176.2	72.6	23.4	1	50.2	4258	129	83	2	#NULL!	#NULL!	25.4	49.3	-0.91	1	59	54	6.8	0.72	2	1	#NULL!	43	1	1977	11	1		7	8	2	5	9	0	0	0	0	0	0	0	0	1	0	#NULL!	2	2	2	12345	1
1222	172.2	65.3	22	1	41.3	2807	105	67	2	#NULL!	#NULL!	33	42	-2.37	2	42	50	10.9	0.39	2	1	#NULL!	34	1	1987	1	1		7	8	2	5	9	0	0	0	0	0	0	0	0	1	0	#NULL!	2	2	2	12345	1
1223	159.2	60.3	23.8	1	30.7	2458	110	70	2	#NULL!	#NULL!	34	50.1	0.08	1	66	56	26.7	0.48	2	2	2	33	1	1987	5	1		6	2	2	5	9	0	0	0	0	0	0	0	0	1	0	#NULL!	2	2	2	12345	1
1224	180.8	84	25.7	2	53.5	4116	111	67	2	#NULL!	#NULL!	29.3	46.2	-1.54	2	42	56	-6.2	0.44	2	1	#NULL!	30	1	1990	1	1		7	8	2	5	2	0	1	0	0	0	0	0	0	0	0	#NULL!	2	2	2	12345	1
1226	151.6	53.3	23.2	1	15.6	1756	128	56	2	#NULL!	#NULL!	39.4	35.1	-2.9	3	43	66	4	0.6	2	2	1	55	3	1965	7	1		3	6	2	6	3	0	0	1	0	0	0	0	0	0	0	#NULL!	2	2	2	235	0
1227	156.9	51.4	20.9	1	28.3	1459	109	63	2	#NULL!	#NULL!	27.8	35.3	-2.87	3	28	66	5.9	0.49	2	2	1	49	3	1971	11	1		2	4	4	7	1	1	0	0	0	0	0	0	0	0	0	#NULL!	2	2	2	6	0
1228	159.6	53.1	20.8	1	33.3	2749	120	70	2	#NULL!	#NULL!	27.7	44.7	-1.09	2	68	42	-1.4	0.43	2	2	2	40	1	1980	10	1		3	8	2	7	6	0	0	0	0	0	1	0	0	0	0	#NULL!	2	2	2	1	1
1229	158.9	67.3	26.7	2	34	1459	164	93	1	2	#NULL!	37.9	51.1	0.29	1	32	44	2.9	0.52	2	2	1	50	3	1970	2	1		3	7	2	5	23	0	1	1	0	0	0	0	0	0	0	#NULL!	2	2	2	4	0
1230	143.8	49.8	24.1	2	25.3	2056	157	90	1	2	#NULL!	36.5	45.3	-0.87	1	23	40	11.3	0.53	2	2	1	46	3	1974	10	1		2	8	2	7	6	0	0	0	0	0	1	0	0	0	0	#NULL!	2	2	2	1	1
1231	154.4	59.4	24.9	2	35.2	2245	126	83	1	1	1	25.9	38.1	-3.16	3	43	#NULL!	9.3	0.47	2	1	#NULL!	61	2	1959	5	1		3	1	2	5	1	1	0	0	0	0	0	0	0	0	0	#NULL!	2	2	2	15	1
1232	174.5	82.9	27.2	2	54.5	3072	149	92	1	2	#NULL!	24	44.1	-1.96	2	19	55	10	0.43	2	1	#NULL!	38	1	1982	1	1		8	8	2	6	9	0	0	0	0	0	0	0	0	1	0	#NULL!	2	2	2	1234	1
1233	163.2	46.5	17.5	1	29.3	2776	107	69	2	#NULL!	#NULL!	26.7	54	0.86	1	28	59	23.8	0.42	2	2	1	26	1	1994	11	1		7	2	1	7	9	0	0	0	0	0	0	0	0	1	0	#NULL!	2	2	2	12345	1
1234	155	71.2	29.6	3	24.1	2007	135	83	1	1	1	#NULL!	35.7	-2.8	3	11	#NULL!	8.5	0.73	2	2	1	69	2	1951	10	1		2	6	2	6	1	1	0	0	0	0	0	0	0	0	0	#NULL!	2	2	1	1	1
1235	156.5	74.7	30.5	3	31.9	2737	138	79	2	#NULL!	#NULL!	42.4	45.1	-0.9	1	58	50	15.5	0.48	2	2	2	39	1	1981	11	1		8	2	2	5	56	0	0	0	0	1	1	0	0	0	0	#NULL!	2	2	2	12345	1
1236	172.7	77.1	25.9	2	59.6	3121	127	76	2	#NULL!	#NULL!	30.3	43.7	-2.03	2	36	47	-2.9	0.38	2	1	#NULL!	33	1	1987	7	1		8	8	2	6	6	0	0	0	0	0	1	0	0	0	0	#NULL!	2	2	2	1235	1
1237	176.1	78.6	25.3	2	53.8	4932	131	84	2	#NULL!	#NULL!	25.6	57.5	0.73	1	23	50	19	0.39	2	1	#NULL!	34	1	1987	1	1		7	2	2	6	9	0	0	0	0	0	0	0	0	1	0	#NULL!	2	2	2	24	0
1238	166.7	59.2	21.3	1	29.7	3389	109	80	2	#NULL!	#NULL!	35.7	44.5	-1.04	2	18	47	19.7	0.44	2	2	2	36	1	1984	6	1		6	8	2	5	9	0	0	0	0	0	0	0	0	1	0	#NULL!	2	2	2	12345	1
1239	170.6	70.6	24.3	2	53.6	2791	145	91	1	2	#NULL!	26.1	46.2	-1.52	2	55	54	13.3	0.49	2	1	#NULL!	39	1	1981	10	1		8	8	2	6	9	0	0	0	0	0	0	0	0	1	0	#NULL!	2	2	2	1245	1
1240	158.1	57.1	22.8	1	40.7	3589	144	87	1	2	#NULL!	26.6	43.2	-2.13	2	31	69	-15.4	0.47	2	1	#NULL!	34	1	1986	11	1		3	5	1	6	9	0	0	0	0	0	0	0	0	1	0	#NULL!	2	2	2	6	0
1241	159	48.7	19.3	1	24.6	995	148	86	1	2	#NULL!	28	36.4	-2.64	3	22	69	-3.3	0.47	2	2	1	57	3	1963	1	1		8	6	2	6	26	0	1	0	0	0	1	0	0	0	0	#NULL!	2	2	2	3	0
1242	151.5	53.4	23.3	1	25.9	2001	147	69	1	2	#NULL!	38.3	42.3	-1.47	2	24	#NULL!	17.3	0.5	2	2	1	62	2	1958	10	1		9	7	2	5	9	0	0	0	0	0	0	0	0	1	0	#NULL!	2	2	1	6	0
1243	158.9	48.3	19.1	1	24	2850	104	74	2	#NULL!	#NULL!	27.9	45.9	-0.76	1	37	50	11.3	0.44	2	2	2	40	1	1980	10	1		7	8	3	7	6	0	0	0	0	0	1	0	0	0	0	#NULL!	1	2	2	12345	1
1244	167.1	65.5	23.5	1	40	3679	127	79	2	#NULL!	#NULL!	24.2	35.1	-3.75	3	32	60	11.4	0.5	2	1	#NULL!	56	3	1964	1	1		3	8	2	6	9	0	0	0	0	0	0	0	0	1	0	#NULL!	2	2	2	23	0
1245	159.5	49.9	19.6	1	24.8	1745	109	62	2	#NULL!	#NULL!	32.3	39.5	-2.04	2	71	63	-7.7	0.45	2	2	1	56	3	1964	11	1		3	6	2	6	9	0	0	0	0	0	0	0	0	1	0	#NULL!	2	2	2	6	0
1246	155.1	52.5	21.8	1	38.4	1635	116	74	2	#NULL!	#NULL!	29.8	49.3	-0.07	1	62	64	18.2	0.4	2	2	2	37	1	1983	12	1		8	4	2	5	9	0	0	0	0	0	0	0	0	1	0	#NULL!	2	2	2	12	1
1247	151.6	62.6	27.2	2	23.1	1227	135	80	1	1	1	44.1	40.8	-1.76	2	42	#NULL!	-3.7	0.65	2	2	1	62	2	1958	12	1		9	6	2	5	16	1	0	0	0	0	1	0	0	0	0	#NULL!	2	2	2	12	1
1248	159.6	52.3	20.5	1	30.6	2245	113	70	2	#NULL!	#NULL!	25.5	36.2	-2.69	3	55	63	8.5	0.49	2	2	2	38	1	1982	2	1		8	5	2	6	6	0	0	0	0	0	1	0	0	0	0	#NULL!	2	2	3	34	0
1250	166.5	67.5	24.3	2	39.4	3991	135	84	1	1	1	28.4	46.4	-1.5	2	26	#NULL!	9.1	0.57	2	1	#NULL!	65	2	1956	1	1		2	6	2	5	1	1	0	0	0	0	0	0	0	0	0	#NULL!	2	2	2	234	0
1251	157.6	55.6	22.4	1	30	2869	116	49	2	#NULL!	#NULL!	31.9	43.9	-1.14	2	49	51	17.8	0.47	2	2	2	29	1	1991	11	1		6	2	2	5	9	0	0	0	0	0	0	0	0	1	0	#NULL!	2	2	2	123	1
1252	158.2	62	24.8	2	29	1798	154	80	1	2	#NULL!	38.5	39.3	-2.07	2	29	57	-11.8	0.51	2	2	1	55	3	1965	7	1		3	6	2	7	9	0	0	0	0	0	0	0	0	1	0	#NULL!	3	2	2	6	0
1253	152.7	55.8	23.9	1	23.6	1674	142	95	1	1	2	41.9	40.4	-1.86	2	37	51	9.2	0.49	2	2	1	57	3	1963	11	1		3	6	2	7	2	0	1	0	0	0	0	0	0	0	0	#NULL!	3	2	2	6	0
1254	165.8	67.4	24.5	2	33.9	2113	131	71	1	1	1	34.4	49.9	-0.78	1	16	60	-13	0.51	2	1	#NULL!	53	3	1967	4	1		3	8	2	7	2	0	1	0	0	0	0	0	0	0	0	#NULL!	2	2	2	1	1
1255	160.8	69.2	26.8	2	35.9	3589	138	75	1	1	1	32.3	42.7	-2.24	2	25	#NULL!	-5.8	0.51	2	1	#NULL!	65	2	1955	8	1		3	7	2	7	1	1	0	0	0	0	0	0	0	0	0	#NULL!	2	2	2	45	0
1256	175.8	66.4	21.5	1	53.5	2734	110	78	2	#NULL!	#NULL!	22.6	36.2	-3.54	3	45	74	5.2	0.43	2	1	#NULL!	48	3	1972	3	1		8	2	2	6	9	0	0	0	0	0	0	0	0	1	0	#NULL!	2	2	2	45	0
1257	163.5	56	20.9	1	27.4	2045	117	77	2	#NULL!	#NULL!	22.5	48.2	-0.3	1	41	68	17.2	0.43	2	2	2	47	3	1973	11	1		6	2	2	6	9	0	0	0	0	0	0	0	0	1	0	#NULL!	3	2	2	12345	1
1258	173.8	85.8	28.4	3	53.5	3666	128	84	2	#NULL!	#NULL!	30.5	24.1	-5.95	3	62	50	-7.7	0.41	2	1	#NULL!	27	1	1993	10	1		6	1	2	1	9	0	0	0	0	0	0	0	0	1	0	#NULL!	2	2	2	12	1
1259	157.2	55.7	22.5	1	27.7	1522	131	75	2	#NULL!	#NULL!	31.1	40	-1.94	2	34	45	5.7	0.47	2	2	2	49	3	1971	11	1		3	5	2	7	6	0	0	0	0	0	1	0	0	0	0	#NULL!	3	3	3	2	0
1260	170.3	63.4	21.9	1	42.3	4291	126	77	2	#NULL!	#NULL!	22.8	40	-2.76	3	82	65	-2.5	0.5	2	1	#NULL!	30	1	1990	1	1		7	8	2	7	9	0	0	0	0	0	0	0	0	1	0	#NULL!	2	2	2	1245	1
1261	155.3	56.7	23.5	1	26.6	1854	107	74	2	#NULL!	#NULL!	37.4	37.2	-2.5	3	40	55	4.1	0.5	2	2	1	56	3	1965	1	1		7	1	2	7	9	0	0	0	0	0	0	0	0	1	0	#NULL!	3	2	2	245	0
1262	160.5	69.6	27	2	27.7	3078	122	67	2	#NULL!	#NULL!	41.2	44.2	-1.1	2	52	46	15.1	0.44	2	2	2	32	1	1988	11	1		2	4	2	6	568	0	0	0	0	1	1	0	1	0	0	#NULL!	1	2	3	2345	0
1263	174	68.9	22.8	1	40.6	3674	115	73	2	#NULL!	#NULL!	25.4	40.1	-2.74	3	98	50	13	0.45	2	1	#NULL!	25	1	1995	12	1		7	8	2	7	9	0	0	0	0	0	0	0	0	1	0	#NULL!	2	2	2	12345	1
1264	151.5	48.2	21	1	23.1	2336	99	60	2	#NULL!	#NULL!	32.1	41.8	-1.57	2	50	51	23.4	0.46	2	2	2	30	1	1990	8	1		6	2	2	6	9	0	0	0	0	0	0	0	0	1	0	#NULL!	1	3	1	12345	1
1265	148.2	55.1	25.1	2	23	1809	129	80	2	#NULL!	#NULL!	38.3	39.9	-1.96	2	61	57	-2.4	0.46	2	2	2	52	3	1969	10	1		3	8	2	7	6	0	0	0	0	0	1	0	0	0	0	#NULL!	3	2	2	1	1
1266	168.7	77.9	27.4	2	52.8	4358	129	79	2	#NULL!	#NULL!	31.4	34.2	-3.92	3	61	51	19.8	0.4	2	1	#NULL!	29	1	1991	10	1		8	2	2	6	9	0	0	0	0	0	0	0	0	1	0	#NULL!	2	2	1	14	1
1267	169.1	64.5	22.6	1	43.3	2889	149	90	1	2	#NULL!	24.7	45.7	-1.63	2	12	#NULL!	10.3	0.54	2	1	#NULL!	61	2	1959	4	1		8	2	2	5	6	0	0	0	0	0	1	0	0	0	0	#NULL!	2	2	2	5	0
1268	173.8	70.1	23.2	1	44.7	2941	122	82	2	#NULL!	#NULL!	26.5	33.9	-4	3	51	49	-0.7	0.41	2	1	#NULL!	45	3	1975	6	1		3	8	2	6	9	0	0	0	0	0	0	0	0	1	0	#NULL!	2	2	2	123	1
1269	#NULL!	#NULL!	#NULL!	#NULL!	#NULL!	#NULL!	#NULL!	#NULL!	#NULL!	#NULL!	#NULL!	#NULL!	#NULL!	#NULL!	#NULL!	#NULL!	#NULL!	#NULL!	#NULL!	2	1	#NULL!	35	1	1985	11	1		6	8	2	6	9	0	0	0	0	0	0	0	0	1	0	#NULL!	2	2	2	1	1
1270	#NULL!	#NULL!	#NULL!	#NULL!	#NULL!	#NULL!	#NULL!	#NULL!	#NULL!	#NULL!	#NULL!	#NULL!	#NULL!	#NULL!	#NULL!	#NULL!	#NULL!	#NULL!	#NULL!	2	2	2	34	1	1986	11	1		7	8	2	6	9	0	0	0	0	0	0	0	0	1	0	#NULL!	2	3	3	6	0
1271	168.6	54.7	19.2	1	31.7	2734	108	63	2	#NULL!	#NULL!	27.8	40.4	-1.85	2	90	53	8.5	0.49	2	2	2	35	1	1985	2	1		6	7	2	7	6	0	0	0	0	0	1	0	0	0	0	#NULL!	2	2	2	12345	1
1272	169	57.2	20	1	31.6	3662	137	72	2	#NULL!	#NULL!	27.2	45	-0.93	1	68	52	9.9	0.39	2	2	2	40	1	1980	11	1		7	8	2	5	9	0	0	0	0	0	0	0	0	1	0	#NULL!	1	2	2	12345	1
1273	174.6	75.4	24.7	2	50.6	4995	128	83	2	#NULL!	#NULL!	27.7	55.5	0.33	1	20	50	12.1	0.37	2	1	#NULL!	28	1	1992	2	1		6	7	2	6	9	0	0	0	0	0	0	0	0	1	0	#NULL!	2	2	2	6	0
1274	154.8	49.9	20.8	1	25.4	2672	122	65	2	#NULL!	#NULL!	36.6	39.4	-2.05	2	25	48	18.2	0.47	2	2	2	29	1	1991	12	1		6	8	2	6	9	0	0	0	0	0	0	0	0	1	0	#NULL!	2	2	2	6	0
1275	156.5	51	20.8	1	29.7	2835	132	84	2	#NULL!	#NULL!	29.2	47.4	-0.44	1	65	46	24	0.4	2	2	2	42	1	1978	10	1		8	4	2	7	9	0	0	0	0	0	0	0	0	1	0	#NULL!	2	2	2	12345	1
1276	159.8	57.5	22.5	1	47.9	3145	113	69	2	#NULL!	#NULL!	30.8	45.9	-0.76	1	34	55	16	0.44	2	2	2	28	1	1992	9	1		6	4	2	1	9	0	0	0	0	0	0	0	0	1	0	#NULL!	2	2	2	6	0
1277	161.4	66.1	25.4	2	19.1	2182	100	68	2	#NULL!	#NULL!	41	51.3	0.34	1	64	51	#NULL!	0.46	2	2	2	29	1	1991	5	1		6	4	2	5	9	0	0	0	0	0	0	0	0	1	0	#NULL!	2	2	2	12345	1
1278	171.3	63.1	21.5	1	32.3	2592	142	83	1	1	2	31.2	45.9	-1.58	2	22	#NULL!	2.9	0.52	2	1	#NULL!	68	2	1952	2	1		3	6	2	5	16	1	0	0	0	0	1	0	0	0	0	#NULL!	1	2	2	6	0
1279	172.4	81.2	27.3	2	27	1620	128	77	2	#NULL!	#NULL!	44.7	53.6	0.79	1	31	51	-3.1	0.46	2	2	2	29	1	1991	7	1		8	1	2	5	9	0	0	0	0	0	0	0	0	1	0	#NULL!	2	2	2	12345	1
1280	165.7	61.8	22.5	1	28.1	2695	129	73	2	#NULL!	#NULL!	38.9	46.6	-0.61	1	33	55	5.6	0.44	2	2	2	31	1	1989	8	1		8	8	2	7	9	0	0	0	0	0	0	0	0	1	0	#NULL!	3	2	1	11	1
1281	#NULL!	#NULL!	#NULL!	#NULL!	#NULL!	#NULL!	#NULL!	#NULL!	#NULL!	#NULL!	#NULL!	#NULL!	#NULL!	#NULL!	#NULL!	#NULL!	#NULL!	#NULL!	#NULL!	2	2	2	34	1	1986	3	1		8	8	2	5	9	0	0	0	0	0	0	0	0	1	0	#NULL!	1	2	2	3	0
1282	175.8	74.7	24.2	2	42.6	3422	133	85	2	#NULL!	#NULL!	26.5	36.4	-3.5	3	81	51	17.5	0.41	2	1	#NULL!	33	1	1987	4	1		6	8	2	5	9	0	0	0	0	0	0	0	0	1	0	#NULL!	2	2	2	6	0
1283	168.8	55.1	19.3	1	48.5	3551	122	73	2	#NULL!	#NULL!	17	49	-0.97	1	23	75	5.5	0.47	2	1	#NULL!	36	1	1984	8	1		7	8	2	6	9	0	0	0	0	0	0	0	0	1	0	#NULL!	2	2	2	23	0
1284	#NULL!	#NULL!	#NULL!	#NULL!	#NULL!	#NULL!	#NULL!	#NULL!	#NULL!	#NULL!	#NULL!	#NULL!	#NULL!	#NULL!	#NULL!	#NULL!	#NULL!	#NULL!	#NULL!	2	1	#NULL!	38	1	1982	5	1		8	7	2	6	6	0	0	0	0	0	1	0	0	0	0	#NULL!	2	2	2	234	0
1285	157.8	51.2	20.6	1	29.4	2306	118	75	2	#NULL!	#NULL!	34.4	42.8	-1.37	2	21	72	1.4	0.44	2	2	2	34	1	1986	11	1		7	8	2	1	9	0	0	0	0	0	0	0	0	1	0	#NULL!	3	2	3	12345	1
1286	#NULL!	#NULL!	#NULL!	#NULL!	#NULL!	#NULL!	#NULL!	#NULL!	#NULL!	#NULL!	#NULL!	#NULL!	#NULL!	#NULL!	#NULL!	#NULL!	#NULL!	#NULL!	#NULL!	2	2	2	50	3	1970	11	1		3	5	2	7	5	0	0	0	0	1	0	0	0	0	0	#NULL!	2	2	2	13	1
1287	160.4	79.1	30.7	3	29.9	1722	142	67	1	1	2	41.4	38.1	-2.31	2	22	#NULL!	-19.5	1.72	2	2	1	67	2	1953	12	1		9	1	2	8	13	1	0	1	0	0	0	0	0	0	0	#NULL!	2	2	2	6	0
1288	159.7	62.6	24.5	2	32.7	2270	150	77	1	2	#NULL!	35.9	39.3	-2.06	2	18	54	2.9	0.49	2	2	1	58	3	1962	10	1		7	6	2	5	9	0	0	0	0	0	0	0	0	1	0	#NULL!	2	2	2	6	0
1289	157.4	61.9	25	2	30	1750	119	67	2	#NULL!	#NULL!	39.9	44	-1.14	2	37	66	-3.7	0.46	2	2	1	54	3	1966	3	1		3	8	2	5	6	0	0	0	0	0	1	0	0	0	0	#NULL!	2	2	2	6	0
1290	156.6	63	25.7	2	31	2480	127	65	2	#NULL!	#NULL!	35.3	60	2.07	1	35	60	9.1	0.4	2	2	2	33	1	1987	2	1		6	2	2	7	9	0	0	0	0	0	0	0	0	1	0	#NULL!	2	2	2	6	0
1291	166.3	67	24.2	2	40.7	3492	132	73	2	#NULL!	#NULL!	25.6	49.7	-0.84	1	42	64	-4.2	0.38	2	1	#NULL!	34	1	1986	1	1		6	1	2	6	2	0	1	0	0	0	0	0	0	0	0	#NULL!	2	2	2	12345	1
1292	160.1	62.8	24.5	2	34.9	1998	120	64	2	#NULL!	#NULL!	33.8	31.2	-3.7	3	42	53	13.1	0.36	2	2	2	39	1	1981	12	1		8	8	2	5	9	0	0	0	0	0	0	0	0	1	0	#NULL!	2	2	3	12345	1
1293	158.8	65.9	26.1	2	33.9	3324	117	73	2	#NULL!	#NULL!	36.9	45.1	-0.91	1	60	50	-9.9	0.35	2	2	2	35	1	1985	4	1		7	8	2	5	9	0	0	0	0	0	0	0	0	1	0	#NULL!	2	2	2	13	1
1294	171.8	79.8	27	2	43.7	4000	132	78	2	#NULL!	#NULL!	29.9	50.5	-0.68	1	22	56	15.1	0.44	2	1	#NULL!	34	1	1986	10	1		7	2	2	6	2	0	1	0	0	0	0	0	0	0	0	#NULL!	2	2	2	25	0
1295	171.2	76.3	26	2	60.9	4669	162	99	1	1	2	28.9	45.3	-1.72	2	28	48	-4.1	0.46	2	1	#NULL!	37	1	1983	8	1		7	8	2	5	1	1	0	0	0	0	0	0	0	0	0	#NULL!	2	2	2	12345	1
1296	159.6	59.7	23.4	1	29.7	2345	112	76	2	#NULL!	#NULL!	39.4	43	-1.34	2	31	47	8.6	0.41	2	2	2	27	1	1993	6	1		6	8	2	7	6	0	0	0	0	0	1	0	0	0	0	#NULL!	2	2	1	12345	1
1297	160.2	60.5	23.6	1	26.1	3366	107	61	2	#NULL!	#NULL!	29.4	45.1	-0.91	1	19	54	0.5	0.43	2	2	2	21	1	1999	1	1		6	1	1	7	6	0	0	0	0	0	1	0	0	0	0	#NULL!	2	2	2	12345	1
1298	167.7	66.5	23.6	1	35.4	2902	155	94	1	2	#NULL!	25	46.6	-1.46	2	20	#NULL!	-5.8	0.55	2	1	#NULL!	60	2	1960	4	1		8	4	2	7	9	0	0	0	0	0	0	0	0	1	0	#NULL!	2	2	2	6	0
1299	159.7	70	27.4	2	35.9	4155	126	79	2	#NULL!	#NULL!	37	25.1	-3.76	3	45	51	-4.6	0.48	2	1	#NULL!	30	1	1990	9	1		7	7	2	5	9	0	0	0	0	0	0	0	0	1	0	#NULL!	2	2	2	1	1
1300	158.6	64.3	25.6	2	33.9	2127	126	68	2	#NULL!	#NULL!	35.8	52.6	0.59	1	57	50	3.1	0.44	2	2	2	34	1	1986	11	1		7	4	2	6	9	0	0	0	0	0	0	0	0	1	0	#NULL!	1	2	2	12345	1
1301	159.7	50.9	20	1	31.3	3404	114	67	2	#NULL!	#NULL!	29.8	41.5	-1.62	2	47	57	17.1	0.46	2	2	2	27	1	1993	1	1		6	1	2	6	9	0	0	0	0	0	0	0	0	1	0	#NULL!	2	2	2	12345	1
1302	171.1	66	22.5	1	44	4175	129	75	2	#NULL!	#NULL!	22.8	49.9	-0.79	1	59	55	9.9	0.44	2	1	#NULL!	28	1	1992	8	1		6	2	2	6	9	0	0	0	0	0	0	0	0	1	0	#NULL!	2	2	2	2345	0
1303	159	74.4	29.4	3	34.3	2628	113	73	2	#NULL!	#NULL!	34.5	49.3	-0.07	1	31	50	5	0.44	2	2	2	27	1	1993	2	1		6	1	2	5	9	0	0	0	0	0	0	0	0	1	0	#NULL!	2	2	2	12345	1
1304	169.9	78.6	27.2	2	47	3617	121	63	2	#NULL!	#NULL!	26.3	41.5	-2.47	2	78	47	16.7	0.46	2	1	#NULL!	28	1	1992	12	1		7	2	2	7	9	0	0	0	0	0	0	0	0	1	0	#NULL!	2	2	2	12345	1
1305	184.5	89.4	26.3	2	50.2	5167	129	84	2	#NULL!	#NULL!	23.6	39.3	-2.9	3	8	49	0.7	0.45	2	1	#NULL!	29	1	1991	8	1		6	2	1	5	9	0	0	0	0	0	0	0	0	1	0	#NULL!	2	2	2	12345	1
1306	173.3	72.9	24.3	2	46	4382	131	91	1	2	#NULL!	27.4	54.1	0.05	1	34	51	14.4	0.45	2	1	#NULL!	32	1	1988	5	1		6	2	2	7	9	0	0	0	0	0	0	0	0	1	0	#NULL!	2	2	3	12345	1
1307	157.7	62.9	25.3	2	35.2	1690	133	79	2	#NULL!	#NULL!	37.1	37.7	-2.39	2	34	63	19.9	0.55	2	2	1	53	3	1967	3	1		3	7	2	7	6	0	0	0	0	0	1	0	0	0	0	#NULL!	2	2	2	5	0
1308	152.5	57.4	24.7	2	30.7	1483	120	69	2	#NULL!	#NULL!	35.9	39.3	-2.07	2	23	66	11.5	0.48	2	2	1	59	3	1961	8	1		8	6	2	5	9	0	0	0	0	0	0	0	0	1	0	#NULL!	2	2	2	123	1
1309	157.7	73.8	29.7	3	30.3	3104	107	72	2	#NULL!	#NULL!	43.3	48.4	-0.25	1	65	58	9.9	0.4	2	2	2	24	1	1996	11	1		7	4	1	6	6	0	0	0	0	0	1	0	0	0	0	#NULL!	2	2	2	12345	1
1310	168.7	50.3	17.7	1	30.4	2912	91	61	2	#NULL!	#NULL!	30.4	53.8	0.84	1	24	49	6.6	0.44	2	2	2	26	1	1994	10	1		6	2	1	7	6	0	0	0	0	0	1	0	0	0	0	#NULL!	1	1	1	12345	1
1311	158.7	51.9	20.6	1	27.6	3001	101	66	2	#NULL!	#NULL!	33	45.9	-0.75	1	124	52	15.1	0.45	2	2	2	23	1	1997	5	1		6	2	1	7	9	0	0	0	0	0	0	0	0	1	0	#NULL!	1	2	1	12345	1
1312	153	42.4	18.1	1	22.3	2655	102	62	2	#NULL!	#NULL!	33	56.5	1.37	1	125	56	-0.6	0.38	2	2	2	22	1	1998	5	1		7	8	1	7	9	0	0	0	0	0	0	0	0	1	0	#NULL!	1	2	1	12345	1
1313	152.4	46.5	20	1	25	3441	101	69	2	#NULL!	#NULL!	33.1	49.3	-0.08	1	122	60	20.7	0.38	2	2	2	33	1	1987	12	1		7	8	3	7	9	0	0	0	0	0	0	0	0	1	0	#NULL!	2	2	2	135	1
1314	160.7	56.9	22	1	33.6	1280	113	62	2	#NULL!	#NULL!	35.6	51.2	0.31	1	60	57	-6	0.48	2	2	2	29	1	1991	3	1		7	2	1	5	9	0	0	0	0	0	0	0	0	1	0	#NULL!	2	2	2	12345	1
1315	157.8	61.7	24.8	2	34.3	2782	131	82	2	#NULL!	#NULL!	36.3	47.4	-0.44	1	20	53	-4.5	0.54	2	2	1	57	3	1963	10	1		3	5	2	1	9	0	0	0	0	0	0	0	0	1	0	#NULL!	2	2	1	6	0
1316	154.1	54.6	23	1	25	2215	125	72	2	#NULL!	#NULL!	33.4	35.7	-2.79	3	43	57	4.4	0.53	2	2	1	55	3	1965	9	1		3	5	2	1	9	0	0	0	0	0	0	0	0	1	0	#NULL!	2	2	1	6	0
1317	153.8	57.9	24.5	2	27.4	2278	126	88	2	#NULL!	#NULL!	41.3	43.8	-1.17	2	38	51	14.6	0.56	2	2	2	37	1	1983	11	1		3	8	2	5	9	0	0	0	0	0	0	0	0	1	0	#NULL!	2	2	2	12345	1
1318	155.2	69	28.6	3	33.4	2942	137	88	2	#NULL!	#NULL!	40.9	41	-1.74	2	52	45	13.1	0.59	2	2	2	33	1	1987	3	1		7	8	2	6	9	0	0	0	0	0	0	0	0	1	0	#NULL!	2	2	2	12345	1
1319	164.5	77.9	28.8	3	35.9	3504	106	71	2	#NULL!	#NULL!	37.5	44.3	-1.06	2	66	58	4.5	0.54	2	2	2	33	1	1987	7	1		7	1	2	5	9	0	0	0	0	0	0	0	0	1	0	#NULL!	2	2	2	12345	1
1320	163	54.6	20.6	1	31.6	3584	113	66	2	#NULL!	#NULL!	28.1	49.2	-0.1	1	122	49	-0.3	0.42	2	2	2	22	1	1998	1	1		7	8	1	1	9	0	0	0	0	0	0	0	0	1	0	#NULL!	3	2	2	12345	1
1321	158.9	59.2	23.4	1	30.3	1500	137	82	2	#NULL!	#NULL!	35.4	45.7	-0.8	1	36	49	8.3	0.45	2	2	2	38	1	1982	6	1		7	8	2	8	9	0	0	0	0	0	0	0	0	1	0	#NULL!	2	2	2	1	1
1322	168.2	57.9	20.5	1	26	3721	128	89	2	#NULL!	#NULL!	32.1	39.3	-2.07	2	19	54	12.9	0.46	2	2	2	38	1	1982	8	1		7	2	2	7	9	0	0	0	0	0	0	0	0	1	0	#NULL!	2	2	2	1	1
1323	151.4	57.3	25	2	35.3	2614	114	64	2	#NULL!	#NULL!	33.7	45.1	-0.9	1	48	58	12.6	0.47	2	2	2	33	1	1977	7	1		8	8	2	7	9	0	0	0	0	0	0	0	0	1	0	#NULL!	2	2	2	2345	0
1324	165.2	81.2	29.8	3	53.2	3737	139	79	2	#NULL!	#NULL!	27	40	-2.78	3	17	45	#NULL!	0.41	2	1	#NULL!	38	1	1982	5	1		8	5	2	7	9	0	0	0	0	0	0	0	0	1	0	#NULL!	2	2	2	15	1
1325	155	65.6	27.3	2	36.9	3146	138	87	2	#NULL!	#NULL!	38.1	51.4	0.35	1	124	50	16.8	0.45	2	2	2	30	1	1990	9	1		6	2	2	6	9	0	0	0	0	0	0	0	0	1	0	#NULL!	2	2	2	12345	1
1326	162.5	49.4	18.7	1	28.3	2557	131	65	2	#NULL!	#NULL!	29.4	51.2	0.3	1	122	51	8.5	0.45	2	2	2	22	1	1998	8	1		6	2	1	6	9	0	0	0	0	0	0	0	0	1	0	#NULL!	2	2	2	12345	1
1327	171.8	87.8	29.7	3	53.9	4224	144	90	1	2	#NULL!	28.7	43.5	-2.06	2	42	45	3.8	0.45	2	1	#NULL!	39	1	1981	9	1		7	7	2	7	2	0	1	0	0	0	0	0	0	0	0	#NULL!	2	2	2	6	0
1328	175.7	76.5	24.8	2	55.9	4302	147	87	1	2	#NULL!	28	64.3	2.08	1	32	51	10.7	0.44	2	1	#NULL!	28	1	1992	5	1		8	8	2	5	9	0	0	0	0	0	0	0	0	1	0	#NULL!	2	2	2	6	0
1329	172.9	71.4	23.9	1	47.5	3847	121	77	2	#NULL!	#NULL!	25.3	44.7	-1.83	2	34	67	19.9	0.47	2	1	#NULL!	33	1	1987	5	1		6	7	2	7	6	0	0	0	0	0	1	0	0	0	0	#NULL!	2	2	2	6	0
1330	171.7	78	26.5	2	51.2	3673	132	82	1	1	1	29.1	43.1	-2.15	2	17	46	-2.8	0.41	2	1	#NULL!	52	3	1968	8	1		7	7	2	7	12	1	1	0	0	0	0	0	0	0	0	#NULL!	2	2	2	1235	1
1331	178.1	95.1	30	3	59.9	5881	148	84	1	2	#NULL!	#NULL!	#NULL!	#NULL!	#NULL!	33	#NULL!	-1	0.43	2	1	#NULL!	31	1	1989	6	1		7	7	2	7	9	0	0	0	0	0	0	0	0	1	0	#NULL!	2	2	2	6	0
1332	#NULL!	#NULL!	#NULL!	#NULL!	#NULL!	#NULL!	#NULL!	#NULL!	#NULL!	#NULL!	#NULL!	#NULL!	#NULL!	#NULL!	#NULL!	#NULL!	#NULL!	#NULL!	#NULL!	2	2	2	32	1	1988	8	1		8	4	2	5	9	0	0	0	0	0	0	0	0	1	0	#NULL!	2	2	2	12345	1
1333	156.2	69.1	28.3	3	36	2874	142	72	1	1	2	34	30.7	-3.78	3	25	49	17.4	0.48	2	2	2	45	3	1975	12	1		6	2	2	6	1	1	0	0	0	0	0	0	0	0	0	#NULL!	3	2	2	2345	0
1334	178	89.2	28.2	3	47.6	5030	136	74	2	#NULL!	#NULL!	31.2	38.9	-2.99	3	25	54	-0.9	0.42	2	1	#NULL!	33	1	1987	10	1		6	1	2	5	9	0	0	0	0	0	0	0	0	1	0	#NULL!	2	2	1	12345	1
1335	144.9	52.1	24.8	2	28.3	1174	144	76	1	1	2	32.2	41.3	-1.68	2	57	49	-9.5	0.53	2	2	1	58	3	1962	6	1		8	6	2	8	3	0	0	1	0	0	0	0	0	0	0	#NULL!	2	2	2	1345	1
1336	155.1	60.9	25.3	2	33	2733	106	66	2	#NULL!	#NULL!	39.1	50.8	0.23	1	67	51	7.6	0.48	2	2	2	41	1	1979	6	1		3	8	2	7	9	0	0	0	0	0	0	0	0	1	0	#NULL!	2	2	2	14	1
1337	153.3	59.8	25.4	2	32.4	1974	133	77	2	#NULL!	#NULL!	34.9	37	-2.52	3	45	56	-1.3	0.43	2	2	2	39	1	1981	12	1		8	4	2	7	9	0	0	0	0	0	0	0	0	1	0	#NULL!	2	2	2	12345	1
1338	164.7	57.5	21.2	1	34.3	3150	114	77	2	#NULL!	#NULL!	24.4	41.3	-1.67	2	31	58	8.7	0.51	2	2	2	39	1	1981	7	1		3	1	2	6	9	0	0	0	0	0	0	0	0	1	0	#NULL!	1	2	1	123	1
1339	159.7	53.5	21	1	31.9	3591	106	61	2	#NULL!	#NULL!	27.8	44.8	-0.98	1	122	58	14.8	0.4	2	2	2	29	1	1991	8	1		6	8	2	7	9	0	0	0	0	0	0	0	0	1	0	#NULL!	2	2	2	12345	1
1340	170.1	76.7	26.5	2	55	5176	104	55	2	#NULL!	#NULL!	23.1	52.1	-0.35	1	109	49	5.3	0.41	2	1	#NULL!	29	1	1991	2	1		6	2	2	5	9	0	0	0	0	0	0	0	0	1	0	#NULL!	2	2	2	12345	1
1341	166.7	73.9	26.6	2	38.7	3401	135	84	2	#NULL!	#NULL!	29.4	40.3	-2.71	3	13	52	-3.9	0.41	2	1	#NULL!	48	3	1972	4	1		3	8	2	7	6	0	0	0	0	0	1	0	0	0	0	#NULL!	2	2	1	6	0
1342	168.4	92.3	32.5	3	47	3779	109	71	2	#NULL!	#NULL!	38.2	45.4	-1.69	2	42	47	-15.1	0.37	2	1	#NULL!	26	1	1994	1	1		3	4	2	7	2	0	1	0	0	0	0	0	0	0	0	#NULL!	2	2	2	2	0
1343	169.4	64.3	22.4	1	26	3595	125	81	2	#NULL!	#NULL!	30	48.6	-0.21	1	103	54	0.3	0.4	2	2	2	30	1	1990	7	1		6	2	2	6	9	0	0	0	0	0	0	0	0	1	0	#NULL!	3	2	2	12345	1
1344	155.4	73.5	30.4	3	28.6	1798	139	83	2	#NULL!	#NULL!	42.8	44.3	-1.07	2	28	52	10.2	0.46	2	2	2	30	1	1990	12	1		6	1	2	7	9	0	0	0	0	0	0	0	0	1	0	#NULL!	2	2	2	12345	1
1345	153.2	60.7	25.9	2	29.7	1867	142	70	1	1	2	#NULL!	#NULL!	#NULL!	#NULL!	24	65	14.6	0.53	2	2	1	53	3	1967	12	1		2	7	2	7	1	1	0	0	0	0	0	0	0	0	0	#NULL!	2	2	1	12345	1
1346	161.4	50.1	19.2	1	26.6	3315	113	59	2	#NULL!	#NULL!	21.2	46.3	-0.67	1	55	63	21.9	0.45	2	2	2	28	1	1992	2	1		6	2	2	7	9	0	0	0	0	0	0	0	0	1	0	#NULL!	2	2	2	12345	1
1347	150.8	54.4	23.9	1	29.7	2862	132	77	2	#NULL!	#NULL!	36.1	37.5	-2.43	2	16	46	15.1	0.58	2	2	1	56	3	1964	2	1		3	6	2	7	9	0	0	0	0	0	0	0	0	1	0	#NULL!	2	2	2	6	0
1348	157.6	61.5	24.8	2	30.4	2722	141	88	1	1	2	38.2	41.4	-1.65	2	22	50	-0.2	0.48	2	2	1	57	3	1963	8	1		3	6	2	1	12	1	1	0	0	0	0	0	0	0	0	#NULL!	2	2	2	6	0
1349	182.8	91.8	27.5	2	46.7	4289	121	76	2	#NULL!	#NULL!	32.2	34.8	-3.8	3	41	55	0.3	0.42	2	1	#NULL!	38	1	1982	9	1		7	4	2	6	9	0	0	0	0	0	0	0	0	1	0	#NULL!	2	2	2	12345	1
1350	161.3	65.7	25.3	2	36.6	2410	133	85	2	#NULL!	#NULL!	36.2	42.7	-1.39	2	10	47	8.3	0.6	2	2	2	50	3	1970	10	1		3	4	2	6	6	0	0	0	0	0	1	0	0	0	0	#NULL!	2	1	2	123	1
1351	143.6	47	22.8	1	22.3	1100	145	69	1	1	2	37.7	37.3	-2.47	2	33	#NULL!	5.9	0.93	2	2	1	61	2	1959	7	1		3	6	2	6	1	1	0	0	0	0	0	0	0	0	0	#NULL!	2	2	1	6	0
[truncated: 83 more columns]
